# Supplementary material for: 4-Ethyl-3-(2-thienylmeth­yl)-Δ2-1,2,4-triazoline-5-thione
Source: Acta Crystallogr Sect E Struct Rep Online. 2009 Jan 10;65(Pt 2):o274. doi: 10.1107/S1600536809000440 (PMC2968376; doi:10.1107/S1600536809000440)
Supplement: Supplementary file 1 [file e-65-0o274-sup1.cif]

##############################################################################
###                                                                        ###
###        Electronic paper (Acta Crystallographica Section E)             ###
###                                                                        ###
##############################################################################
#                                                                            #
# This CIF contains the data in a paper accepted for publication in Acta     #
# Crystallographica Section E. It conforms to the requirements of Notes      #
# for Authors for Section E, and has been peer reviewed under the auspices   #
# of the IUCr Commission on Journals.                                        #
#                                                                            #
# Full details of the Crystallographic Information File format               #
# are given in the paper "The Crystallographic Information File (CIF):       #
# a New Standard Archive File for Crystallography" by S. R. Hall, F. H.      #
# Allen and I. D. Brown [Acta Cryst. (1991), A47, 655-685].                  #
#                                                                            #
# The current version of the core CIF dictionary is obtainable from          #
# ftp://ftp.iucr.org/pub/cif_core.dic. The current version number is 2.4.    #
#                                                                            #
# Software is freely available for graphical display of the structure(s) in  #
# this CIF.  For information consult the CIF home page http://www.iucr.org/  #
# cif/home.html                                                              #
#                                                                            #
# This file may be used for bona fide research purposes within the           #
# scientific community so long as proper attribution is given to the journal # 
# article from which it was obtained.                                        #
#                                                                            #
##############################################################################
                                             
data_global
_audit_creation_method     'from SHELXL97 CIF and IUCr SHELXL97-template'
_journal_date_recd_electronic     2008-12-16
_journal_date_accepted     2009-01-06
_journal_name_full     'Acta Crystallographica, Section E'
_journal_year     2009
_journal_volume     65
_journal_issue      2
_journal_page_first     o274
_journal_page_last     o274
_journal_paper_category     QO
_journal_coeditor_code     AT2696
_publ_contact_author_name     'Doctor Liliana Mazur'
_publ_contact_author_address
;
Faculty of Chemistry
Maria Curie-Sklodowska University
pl. M. Curie-Sklodowskiej 3
20031 Lublin
Poland
;
_publ_contact_author_email     lmazur2@op.pl
_publ_contact_author_fax     ?
_publ_contact_author_phone     '048 081 5375743'
_publ_section_title
;
4-Ethyl-3-(2-thienylmethyl)-\D^2^-1,2,4-triazoline-5-thione
;
loop_
    _publ_author_name
    _publ_author_address
    'Wujec, Monika'
;
Department of Organic Chemistry
Faculty of Pharmacy
Medical University
20081 Lublin
Poland
;
    'Mazur, Liliana '
;
Department of General and Coordination Chemistry
Faculty of Chemistry
Maria Curie-Sk\/lodowska University
20031 Lublin
Poland
;
    'Rz\;aczy\'nska, Zofia'
;
Department of General and Coordination Chemistry
Faculty of Chemistry
Maria Curie-Sk\/lodowska University
20031 Lublin
Poland
;
data_I
_audit_creation_method     SHELXL-97
_chemical_name_systematic
;
4-Ethyl-3-(2-thienylmethyl)-\D^2^-1,2,4-triazoline-5-thione
;
_chemical_name_common     ?
_chemical_formula_moiety     'C9 H11 N3 S2'
_chemical_formula_sum     'C9 H11 N3 S2'
_chemical_formula_iupac     'C9 H11 N3 S2'
_chemical_formula_weight     225.33
_symmetry_cell_setting     'monoclinic'
_symmetry_space_group_name_H-M     'P 21/c'
_symmetry_space_group_name_Hall     '-P 2ybc'
loop_
    _symmetry_equiv_pos_as_xyz
    'x, y, z'
    '-x, y+1/2, -z+1/2'
    '-x, -y, -z'
    'x, -y-1/2, z-1/2'
_cell_length_a     6.8130(10)
_cell_length_b     17.119(2)
_cell_length_c     9.8460(10)
_cell_angle_alpha     90.00
_cell_angle_beta     100.880(10)
_cell_angle_gamma     90.00
_cell_volume     1127.7(2)
_cell_formula_units_Z     4
_cell_measurement_reflns_used     69
_cell_measurement_theta_min     6
_cell_measurement_theta_max     14
_cell_measurement_temperature     295(2)
_exptl_crystal_description     'prism'
_exptl_crystal_colour     'colourless'
_exptl_crystal_size_max     0.47
_exptl_crystal_size_mid     0.30
_exptl_crystal_size_min     0.16
_exptl_crystal_density_diffrn     1.327
_exptl_crystal_density_meas     ?
_exptl_crystal_density_method     'not measured'
_exptl_crystal_F_000     472
_exptl_absorpt_coefficient_mu     0.437
_exptl_absorpt_correction_type     none
_exptl_absorpt_correction_T_min     ?
_exptl_absorpt_correction_T_max     ?
_exptl_special_details
;
;
_diffrn_ambient_temperature     295(2)
_diffrn_radiation_type     MoK\a
_diffrn_radiation_wavelength     0.71073
_diffrn_radiation_source     'fine-focus sealed tube'
_diffrn_radiation_monochromator     graphite
_diffrn_measurement_device_type     'Oxford Diffraction Xcalibur'
_diffrn_measurement_method     '\w-2\q'
_diffrn_detector_area_resol_mean     ?
_diffrn_reflns_number     2735
_diffrn_reflns_av_R_equivalents     0.0261
_diffrn_reflns_av_sigmaI/netI     0.0893
_diffrn_reflns_theta_min     3.87
_diffrn_reflns_theta_max     27.56
_diffrn_reflns_theta_full     27.56
_diffrn_measured_fraction_theta_max     0.980
_diffrn_measured_fraction_theta_full     0.980
_diffrn_reflns_limit_h_min     -8
_diffrn_reflns_limit_h_max     8
_diffrn_reflns_limit_k_min     0
_diffrn_reflns_limit_k_max     22
_diffrn_reflns_limit_l_min     0
_diffrn_reflns_limit_l_max     12
_diffrn_standards_number     3
_diffrn_standards_interval_count     100
_diffrn_standards_interval_time     ?
_diffrn_standards_decay_%     0.09
_refine_special_details
;
Refinement of <i>F</i>^2^ against ALL reflections. The weighted <i>R</i>-factor
<i>wR</i> and goodness of fit <i>S</i> are based on <i>F</i>^2^, conventional
<i>R</i>-factors <i>R</i> are based on <i>F</i>, with <i>F</i> set to zero for
negative <i>F</i>^2^. The threshold expression of <i>F</i>^2^ >
\s(<i>F</i>^2^) is used only for calculating <i>R</i>-factors(gt) <i>etc</i>.
and is not relevant to the choice of reflections for refinement.
<i>R</i>-factors based on <i>F</i>^2^ are statistically about twice as large
as those based on <i>F</i>, and <i>R</i>- factors based on ALL data will be
even larger.
;
_reflns_number_total     2592
_reflns_number_gt     1130
_reflns_threshold_expression     I>2\s(I)
_refine_ls_structure_factor_coef     Fsqd
_refine_ls_matrix_type     full
_refine_ls_R_factor_all     0.1674
_refine_ls_R_factor_gt     0.0521
_refine_ls_wR_factor_gt     0.0835
_refine_ls_wR_factor_ref     0.1108
_refine_ls_goodness_of_fit_ref     0.980
_refine_ls_restrained_S_all     0.980
_refine_ls_number_reflns     2592
_refine_ls_number_parameters     147
_refine_ls_number_restraints     0
_refine_ls_hydrogen_treatment     constr
_refine_ls_weighting_scheme     calc
_refine_ls_weighting_details
         'calc w=1/[\s^2^(Fo^2^)+(0.0395P)^2^+0.2245P] where P=(Fo^2^+2Fc^2^)/3'
_atom_sites_solution_hydrogens     geom
_atom_sites_solution_primary     direct
_atom_sites_solution_secondary     difmap
_refine_ls_shift/su_max     0.002
_refine_ls_shift/su_mean     0.000
_refine_diff_density_max     0.155
_refine_diff_density_min     -0.165
loop_
    _atom_type_symbol
    _atom_type_description
    _atom_type_scat_dispersion_real
    _atom_type_scat_dispersion_imag
    _atom_type_scat_source
    'C' 'C' 0.0033 0.0016
                         'International Tables Vol C Tables 4.2.6.8 and 6.1.1.4'
    'H' 'H' 0.0000 0.0000
                         'International Tables Vol C Tables 4.2.6.8 and 6.1.1.4'
    'N' 'N' 0.0061 0.0033
                         'International Tables Vol C Tables 4.2.6.8 and 6.1.1.4'
    'S' 'S' 0.1246 0.1234
                         'International Tables Vol C Tables 4.2.6.8 and 6.1.1.4'
_computing_data_collection     'CrysAlis CCD (Oxford Diffraction, 2005)'
_computing_cell_refinement     'CrysAlis RED (Oxford Diffraction, 2005)'
_computing_data_reduction     'CrysAlis RED (Oxford Diffraction, 2005)'
_computing_structure_solution     'SHELXS97 (Sheldrick, 2008)'
_computing_structure_refinement     'SHELXL97 (Sheldrick, 2008)'
_computing_molecular_graphics     'SHELXTL/PC (Sheldrick, 2008)'
_computing_publication_material
           'SHELXL97 (Sheldrick, 2008) and enCIFer (Allen <i>et al.</i>,  2004)'
loop_
    _atom_site_type_symbol
    _atom_site_label
    _atom_site_fract_x
    _atom_site_fract_y
    _atom_site_fract_z
    _atom_site_U_iso_or_equiv
    _atom_site_adp_type
    _atom_site_calc_flag
    _atom_site_refinement_flags
    _atom_site_occupancy
    _atom_site_disorder_assembly
    _atom_site_disorder_group
    N N1 0.2725(3) 0.49647(12) 0.6098(2) 0.0563(6) Uani d . 1 . .
    H H1 0.1684 0.4675 0.5868 0.068 Uiso calc R 1 . .
    N N2 0.4538(3) 0.46832(13) 0.6760(2) 0.0598(6) Uani d . 1 . .
    C C3 0.5669(4) 0.52970(16) 0.6930(3) 0.0547(7) Uani d . 1 . .
    N N4 0.4644(3) 0.59498(12) 0.6394(2) 0.0504(5) Uani d . 1 . .
    C C5 0.2730(3) 0.57271(16) 0.5846(2) 0.0501(6) Uani d . 1 . .
    S S1 0.08621(10) 0.62899(4) 0.50362(7) 0.0654(3) Uani d . 1 . .
    C C6 0.7818(4) 0.52769(17) 0.7589(3) 0.0703(8) Uani d . 1 . .
    H H6A 0.8601 0.5469 0.6933 0.084 Uiso calc R 1 . .
    H H6B 0.8205 0.4739 0.7799 0.084 Uiso calc R 1 . .
    S S2 0.7156(9) 0.5621(3) 1.0253(6) 0.0683(11) Uani d P 0.538(6) A 1
    C C8 0.982(3) 0.6272(12) 0.921(2) 0.123(10) Uani d P 0.538(6) A 1
    H H8 1.0760 0.6381 0.8662 0.148 Uiso calc PR 0.538(6) A 1
    C C8' 0.757(3) 0.5727(13) 1.003(2) 0.079(9) Uani d P 0.462(6) A 2
    H H8' 0.6549 0.5383 1.0138 0.094 Uiso calc PR 0.462(6) A 2
    S S2' 1.0016(7) 0.6482(5) 0.9087(7) 0.0949(14) Uani d P 0.462(6) A 2
    C C7 0.8316(5) 0.57473(19) 0.8885(3) 0.0588(8) Uani d . 1 . .
    C C9 0.9766(6) 0.6655(2) 1.0589(5) 0.1017(13) Uani d . 1 . .
    H H9 1.0536 0.7077 1.0974 0.122 Uiso calc R 1 B 1
    C C10 0.8435(6) 0.6283(2) 1.1134(3) 0.0885(10) Uani d . 1 . .
    H H10 0.8241 0.6403 1.2020 0.106 Uiso calc R 1 C 1
    C C11 0.5372(4) 0.67518(16) 0.6362(3) 0.0670(8) Uani d . 1 . .
    H H11A 0.4782 0.6990 0.5485 0.080 Uiso calc R 1 . .
    H H11B 0.6810 0.6744 0.6425 0.080 Uiso calc R 1 . .
    C C12 0.4875(5) 0.72417(17) 0.7527(3) 0.0815(9) Uani d . 1 . .
    H H12A 0.5369 0.7763 0.7462 0.098 Uiso calc R 1 . .
    H H12B 0.5488 0.7017 0.8397 0.098 Uiso calc R 1 . .
    H H12C 0.3452 0.7257 0.7463 0.098 Uiso calc R 1 . .
loop_
    _atom_site_aniso_label
    _atom_site_aniso_U_11
    _atom_site_aniso_U_22
    _atom_site_aniso_U_33
    _atom_site_aniso_U_12
    _atom_site_aniso_U_13
    _atom_site_aniso_U_23
    N1 0.0502(12) 0.0529(14) 0.0614(14) -0.0035(10) -0.0008(10) -0.0031(11)
    N2 0.0522(13) 0.0619(14) 0.0620(15) 0.0057(11) 0.0022(11) -0.0059(12)
    C3 0.0486(15) 0.0655(17) 0.0495(16) 0.0044(14) 0.0081(12) -0.0053(15)
    N4 0.0448(12) 0.0561(13) 0.0489(12) -0.0051(11) 0.0056(9) -0.0040(10)
    C5 0.0512(15) 0.0537(16) 0.0441(14) -0.0029(12) 0.0056(12) -0.0055(13)
    S1 0.0578(4) 0.0571(4) 0.0739(5) -0.0009(3) -0.0067(3) 0.0003(4)
    C6 0.0456(16) 0.088(2) 0.075(2) 0.0055(15) 0.0052(14) -0.0120(17)
    S2 0.070(2) 0.0744(16) 0.0589(15) -0.0131(15) 0.0081(15) -0.0015(13)
    C8 0.159(19) 0.120(15) 0.102(10) 0.015(11) 0.056(10) 0.031(9)
    C8' 0.057(9) 0.096(10) 0.084(15) -0.022(6) 0.015(6) 0.018(7)
    S2' 0.0717(17) 0.110(3) 0.097(3) -0.0346(17) -0.0010(15) 0.010(2)
    C7 0.0398(15) 0.0610(19) 0.071(2) -0.0056(14) -0.0015(15) 0.0057(17)
    C9 0.104(3) 0.072(2) 0.109(3) -0.029(2) -0.033(2) 0.008(2)
    C10 0.116(3) 0.081(2) 0.061(2) 0.006(2) -0.002(2) -0.002(2)
    C11 0.0566(17) 0.0687(19) 0.0731(19) -0.0165(14) 0.0055(14) 0.0078(17)
    C12 0.079(2) 0.0605(18) 0.098(2) -0.0082(15) -0.0005(17) -0.0105(18)
_geom_special_details
;
All e.s.d.'s (except the e.s.d. in the dihedral angle between two l.s. planes)
are estimated using the full covariance matrix. The cell e.s.d.'s are taken
into account individually in the estimation of e.s.d.'s in distances, angles
and torsion angles; correlations between e.s.d.'s in cell parameters are only
used when they are defined by crystal symmetry. An approximate (isotropic)
treatment of cell e.s.d.'s is used for estimating e.s.d.'s involving l.s.
planes.
;
loop_
    _geom_bond_atom_site_label_1
    _geom_bond_atom_site_label_2
    _geom_bond_site_symmetry_2
    _geom_bond_distance
    _geom_bond_publ_flag
    N1 C5 . 1.329(3) no
    N1 N2 . 1.370(3) no
    N1 H1 . 0.8600 ?
    N2 C3 . 1.295(3) no
    C3 N4 . 1.370(3) no
    C3 C6 . 1.485(3) ?
    N4 C5 . 1.368(3) no
    N4 C11 . 1.462(3) ?
    C5 S1 . 1.673(2) no
    C6 C7 . 1.493(4) ?
    C6 H6A . 0.9700 ?
    C6 H6B . 0.9700 ?
    S2 C10 . 1.584(7) ?
    S2 C7 . 1.699(6) ?
    C8 C7 . 1.355(17) ?
    C8 C9 . 1.51(2) ?
    C8 H8 . 0.9300 ?
    C8' C7 . 1.32(2) ?
    C8' C10 . 1.48(2) ?
    C8' H8' . 0.9300 ?
    S2' C9 . 1.549(10) ?
    S2' C7 . 1.695(6) ?
    C9 C10 . 1.304(5) ?
    C9 H9 . 0.9300 ?
    C10 H10 . 0.9300 ?
    C11 C12 . 1.510(4) ?
    C11 H11A . 0.9700 ?
    C11 H11B . 0.9700 ?
    C12 H12A . 0.9600 ?
    C12 H12B . 0.9600 ?
    C12 H12C . 0.9600 ?
loop_
    _geom_angle_atom_site_label_1
    _geom_angle_atom_site_label_2
    _geom_angle_atom_site_label_3
    _geom_angle_site_symmetry_1
    _geom_angle_site_symmetry_3
    _geom_angle
    _geom_angle_publ_flag
    C5 N1 N2 . . 113.6(2) ?
    C5 N1 H1 . . 123.2 ?
    N2 N1 H1 . . 123.2 ?
    C3 N2 N1 . . 103.7(2) ?
    N2 C3 N4 . . 111.4(2) ?
    N2 C3 C6 . . 123.4(2) ?
    N4 C3 C6 . . 125.2(3) ?
    C5 N4 C3 . . 107.7(2) ?
    C5 N4 C11 . . 123.7(2) ?
    C3 N4 C11 . . 128.6(2) ?
    N1 C5 N4 . . 103.6(2) ?
    N1 C5 S1 . . 128.8(2) ?
    N4 C5 S1 . . 127.6(2) ?
    C3 C6 C7 . . 114.1(2) ?
    C3 C6 H6A . . 108.7 ?
    C7 C6 H6A . . 108.7 ?
    C3 C6 H6B . . 108.7 ?
    C7 C6 H6B . . 108.7 ?
    H6A C6 H6B . . 107.6 ?
    C10 S2 C7 . . 93.0(4) ?
    C7 C8 C9 . . 110.7(14) ?
    C7 C8 H8 . . 124.7 ?
    C9 C8 H8 . . 124.7 ?
    C7 C8' C10 . . 116.3(13) ?
    C7 C8' H8' . . 121.9 ?
    C10 C8' H8' . . 121.9 ?
    C9 S2' C7 . . 93.4(4) ?
    C8' C7 C8 . . 102.3(15) ?
    C8' C7 C6 . . 130.7(10) ?
    C8 C7 C6 . . 126.8(11) ?
    C8' C7 S2' . . 106.5(10) ?
    C6 C7 S2' . . 122.7(4) ?
    C8 C7 S2 . . 110.0(11) ?
    C6 C7 S2 . . 123.0(3) ?
    S2' C7 S2 . . 114.3(4) ?
    C10 C9 C8 . . 107.1(7) ?
    C10 C9 S2' . . 120.6(4) ?
    C10 C9 H9 . . 126.5 ?
    C8 C9 H9 . . 126.5 ?
    S2' C9 H9 . . 112.5 ?
    C9 C10 C8' . . 103.1(8) ?
    C9 C10 S2 . . 118.6(4) ?
    C9 C10 H10 . . 120.7 ?
    C8' C10 H10 . . 136.2 ?
    S2 C10 H10 . . 120.7 ?
    N4 C11 C12 . . 112.3(2) ?
    N4 C11 H11A . . 109.1 ?
    C12 C11 H11A . . 109.1 ?
    N4 C11 H11B . . 109.1 ?
    C12 C11 H11B . . 109.1 ?
    H11A C11 H11B . . 107.9 ?
    C11 C12 H12A . . 109.5 ?
    C11 C12 H12B . . 109.5 ?
    H12A C12 H12B . . 109.5 ?
    C11 C12 H12C . . 109.5 ?
    H12A C12 H12C . . 109.5 ?
    H12B C12 H12C . . 109.5 ?
loop_
    _geom_torsion_atom_site_label_1
    _geom_torsion_atom_site_label_2
    _geom_torsion_atom_site_label_3
    _geom_torsion_atom_site_label_4
    _geom_torsion_site_symmetry_1
    _geom_torsion_site_symmetry_2
    _geom_torsion_site_symmetry_3
    _geom_torsion_site_symmetry_4
    _geom_torsion
    _geom_torsion_publ_flag
    C5 N1 N2 C3 . . . . 0.8(3) ?
    N1 N2 C3 N4 . . . . -0.4(3) ?
    N1 N2 C3 C6 . . . . -178.8(2) ?
    N2 C3 N4 C5 . . . . -0.1(3) ?
    C6 C3 N4 C5 . . . . 178.2(2) ?
    N2 C3 N4 C11 . . . . -179.4(2) ?
    C6 C3 N4 C11 . . . . -1.0(4) ?
    N2 N1 C5 N4 . . . . -0.9(3) ?
    N2 N1 C5 S1 . . . . 178.5(2) ?
    C3 N4 C5 N1 . . . . 0.6(3) ?
    C11 N4 C5 N1 . . . . 179.9(2) ?
    C3 N4 C5 S1 . . . . -178.8(2) ?
    C11 N4 C5 S1 . . . . 0.5(3) ?
    N2 C3 C6 C7 . . . . -117.9(3) ?
    N4 C3 C6 C7 . . . . 63.9(4) ?
    C10 C8' C7 C8 . . . . 5(2) ?
    C10 C8' C7 C6 . . . . 179.6(7) ?
    C10 C8' C7 S2' . . . . -3.2(19) ?
    C10 C8' C7 S2 . . . . 178(11) ?
    C9 C8 C7 C8' . . . . -7.5(18) ?
    C9 C8 C7 C6 . . . . 177.2(6) ?
    C9 C8 C7 S2' . . . . 113(9) ?
    C9 C8 C7 S2 . . . . -8.4(15) ?
    C3 C6 C7 C8' . . . . 54.7(14) ?
    C3 C6 C7 C8 . . . . -131.4(11) ?
    C3 C6 C7 S2' . . . . -122.1(4) ?
    C3 C6 C7 S2 . . . . 54.9(4) ?
    C9 S2' C7 C8' . . . . 3.9(11) ?
    C9 S2' C7 C8 . . . . -58(9) ?
    C9 S2' C7 C6 . . . . -178.6(3) ?
    C9 S2' C7 S2 . . . . 4.1(5) ?
    C10 S2 C7 C8' . . . . -2(9) ?
    C10 S2 C7 C8 . . . . 5.2(10) ?
    C10 S2 C7 C6 . . . . 179.8(2) ?
    C10 S2 C7 S2' . . . . -2.9(4) ?
    C7 C8 C9 C10 . . . . 8.5(15) ?
    C7 C8 C9 S2' . . . . -145(4) ?
    C7 S2' C9 C10 . . . . -4.2(5) ?
    C7 S2' C9 C8 . . . . 25(3) ?
    C8 C9 C10 C8' . . . . -5.0(13) ?
    S2' C9 C10 C8' . . . . 2.8(11) ?
    C8 C9 C10 S2 . . . . -4.9(9) ?
    S2' C9 C10 S2 . . . . 2.9(6) ?
    C7 C8' C10 C9 . . . . 0.6(19) ?
    C7 C8' C10 S2 . . . . -179(6) ?
    C7 S2 C10 C9 . . . . 0.2(4) ?
    C7 S2 C10 C8' . . . . 1(4) ?
    C5 N4 C11 C12 . . . . 83.3(3) ?
    C3 N4 C11 C12 . . . . -97.5(3) ?
loop_
    _geom_hbond_atom_site_label_D
    _geom_hbond_atom_site_label_H
    _geom_hbond_atom_site_label_A
    _geom_hbond_site_symmetry_A
    _geom_hbond_distance_DH
    _geom_hbond_distance_HA
    _geom_hbond_distance_DA
    _geom_hbond_angle_DHA
    _geom_hbond_publ_flag
    N1 H1 S1 3_566 0.86 2.44 3.287(3) 169 yes
    C6 H6a S1 1_655 0.97 2.99 3.949(4) 172 yes
    C9 H9 S1 4_676 0.93 2.97 3.659(4) 132 yes
    C8' H8' S2 3_667 0.93 3.02 3.928(7) 166 yes
