# Supplementary material for: 4-Ethyl-3-(2-thienylmeth­yl)-Δ2-1,2,4-triazoline-5-thione
Source: Acta Crystallogr Sect E Struct Rep Online. 2009 Jan 10;65(Pt 2):o274. doi: 10.1107/S1600536809000440 (PMC2968376; doi:10.1107/S1600536809000440)
Supplement: Supplementary file 2 [file e-65-0o274-Isup2.hkl]

# 
# h,k,l, Fc-squared, Fo-squared, sigma(Fo-squared) and status flag 
# 
data_I
_shelx_title ' MW5 in P2(1)/c' 
_shelx_refln_list_code          4 
_shelx_F_calc_maximum      142.82 
_exptl_crystal_F_000       472.00 
_reflns_d_resolution_high  0.7680 
 
loop_ 
 _symmetry_equiv_pos_as_xyz 
 'x, y, z' 
 '-x, y+1/2, -z+1/2' 
 '-x, -y, -z' 
 'x, -y-1/2, z-1/2' 
 
_cell_length_a     6.8130 
_cell_length_b    17.1190 
_cell_length_c     9.8460 
_cell_angle_alpha  90.000 
_cell_angle_beta  100.880 
_cell_angle_gamma  90.000 
 
_shelx_F_squared_multiplier     1.000 
 
loop_ 
 _refln_index_h 
 _refln_index_k 
 _refln_index_l 
 _refln_F_squared_calc 
 _refln_F_squared_meas 
 _refln_F_squared_sigma 
 _refln_observed_status 
   2   0   0     2142.00     2271.96     25.09 o 
   3   0   0      666.85      676.71     11.92 o 
   4   0   0     1775.98     1828.32     22.32 o 
   5   0   0      351.79      342.23      9.17 o 
   6   0   0       89.78       86.37      3.24 o 
   7   0   0       30.28       21.20     10.34 o 
   8   0   0        7.45        4.09     12.58 o 
   2   1   0      213.42      242.67      6.35 o 
   3   1   0      478.51      470.79     10.57 o 
   4   1   0      380.51      368.54     10.41 o 
   5   1   0       25.76       20.03      7.75 o 
   6   1   0        0.58       11.73      7.78 o 
   7   1   0       31.09       28.15     10.65 o 
   8   1   0       21.12       19.33      5.20 o 
   1   2   0      621.29      540.31     72.66 o 
   2   2   0     5704.77     5720.04     27.29 o 
   3   2   0       79.73       93.75      2.64 o 
   4   2   0      154.56      172.23      4.04 o 
   5   2   0        1.82        0.32      7.01 o 
   6   2   0      105.09      103.52      3.54 o 
   7   2   0       52.76       42.79     11.39 o 
   8   2   0        6.90       -2.21     11.34 o 
   1   3   0     1758.36     1911.04     16.45 o 
   2   3   0      107.88      118.71      5.18 o 
   3   3   0      829.29      797.08     13.31 o 
   4   3   0      447.06      431.34     12.14 o 
   5   3   0       68.46       71.63      4.74 o 
   6   3   0        0.02       -8.06      8.06 o 
   7   3   0       15.80       20.63     10.68 o 
   8   3   0       25.45       31.25     12.75 o 
   0   4   0     2711.45     3092.50     24.43 o 
   1   4   0    11345.21    11801.33    122.46 o 
   2   4   0     1978.16     2045.94     18.10 o 
   3   4   0      169.93      175.39      4.48 o 
   4   4   0      220.26      214.53      5.59 o 
   5   4   0       51.56       54.14      2.63 o 
   6   4   0        1.20        9.82      8.02 o 
   7   4   0       12.97        1.19     10.81 o 
   8   4   0        0.46       -1.09     12.71 o 
   1   5   0     2194.73     2339.26     34.82 o 
   2   5   0      252.38      262.55      6.78 o 
   3   5   0      188.11      219.33      8.66 o 
   4   5   0       34.92       25.29      8.24 o 
   5   5   0       92.80       83.17      5.79 o 
   6   5   0        6.81        7.62      8.88 o 
   7   5   0        8.80       19.43     10.65 o 
   8   5   0        4.91       22.93     11.31 o 
   0   6   0      320.26      293.22     10.94 o 
   1   6   0      816.75      837.36     11.98 o 
   2   6   0      912.97      879.10     16.29 o 
   3   6   0      222.61      220.05      8.75 o 
   4   6   0       23.10       24.42      6.64 o 
   5   6   0       82.94       81.34      2.98 o 
   6   6   0        7.40       12.20      9.28 o 
   7   6   0        0.07        2.18     14.00 o 
   8   6   0        0.74       32.15     12.85 o 
   1   7   0     1747.20     1724.08     18.06 o 
   2   7   0       52.28       58.58      1.98 o 
   3   7   0      878.93      890.01     17.90 o 
   4   7   0       22.82       25.51      2.23 o 
   5   7   0      625.29      602.04     24.55 o 
   6   7   0       57.31       51.95      6.57 o 
   7   7   0       12.91      -10.91     10.91 o 
   8   7   0       23.54       24.89     21.00 o 
   0   8   0      288.75      280.54      9.30 o 
   1   8   0     1507.25     1531.71     18.85 o 
   2   8   0      547.02      511.20     12.18 o 
   3   8   0        0.47        5.11      8.14 o 
   4   8   0      153.73      147.64      3.77 o 
   5   8   0       28.52       18.51      9.09 o 
   6   8   0       71.93       78.22      6.25 o 
   7   8   0       38.36       49.83      4.93 o 
   8   8   0        0.00        0.58     11.72 o 
   1   9   0        1.31       -2.37      5.34 o 
   2   9   0      759.24      771.28     15.23 o 
   3   9   0      130.83      118.58      2.94 o 
   4   9   0      545.03      536.08     14.61 o 
   5   9   0       30.10       28.53      9.56 o 
   6   9   0       16.75        1.88     10.95 o 
   7   9   0        3.77      -11.65     11.65 o 
   0  10   0      333.66      316.90     11.22 o 
   1  10   0      530.29      564.48     20.29 o 
   2  10   0       30.43       28.71      6.69 o 
   3  10   0      124.24      125.75      4.28 o 
   4  10   0        0.07       -7.65      7.65 o 
   5  10   0       23.91        4.37      9.77 o 
   6  10   0        0.08       17.35      9.13 o 
   7  10   0        6.10        8.29     11.28 o 
   1  11   0       37.72       36.93      2.91 o 
   2  11   0      157.39      162.20      3.95 o 
   3  11   0       44.33       46.41      2.59 o 
   4  11   0      126.99      127.12      3.43 o 
   5  11   0        1.98       -9.69      9.69 o 
   6  11   0        0.08        4.04      9.89 o 
   7  11   0        0.89       11.39     11.74 o 
   0  12   0       90.14       85.97      3.54 o 
   1  12   0      174.98      172.30      4.66 o 
   2  12   0      165.94      166.64      4.29 o 
   3  12   0       51.31       55.60      7.84 o 
   4  12   0      170.99      165.03      4.24 o 
   5  12   0       19.89        7.50     10.34 o 
   6  12   0       50.06       53.07     12.45 o 
   7  12   0       27.23        9.89     20.90 o 
   1  13   0       29.05       30.98      7.31 o 
   2  13   0      109.69      104.72      3.17 o 
   3  13   0      285.06      292.80      7.76 o 
   4  13   0       48.18       47.11      3.12 o 
   5  13   0       57.71       50.76      4.84 o 
   6  13   0        4.05       -1.17     14.84 o 
   7  13   0        0.34        3.21     12.61 o 
   0  14   0      172.19      180.19      6.01 o 
   1  14   0      201.92      186.01      5.17 o 
   2  14   0      162.06      142.75      3.94 o 
   3  14   0       71.11       69.12      6.14 o 
   4  14   0        9.06       -1.80     14.59 o 
   5  14   0       24.94       29.36      4.80 o 
   6  14   0        0.39       -3.17     26.26 o 
   1  15   0        1.79        7.76      8.30 o 
   2  15   0       26.76       20.43      9.10 o 
   3  15   0       11.95        6.64      9.28 o 
   4  15   0        1.30       10.07      9.60 o 
   5  15   0        2.58        3.33     10.31 o 
   6  15   0        1.75      -12.64     12.64 o 
   0  16   0       69.92       78.62      4.39 o 
   1  16   0      213.98      214.34      6.04 o 
   2  16   0      144.92       97.73     21.31 o 
   3  16   0       20.38       26.06     12.69 o 
   4  16   0       22.68        4.64     11.14 o 
   5  16   0       74.68       84.60      4.28 o 
   6  16   0       20.77       26.12     13.00 o 
   1  17   0        2.63        2.19     10.21 o 
   2  17   0       33.65       29.77     11.23 o 
   3  17   0       52.09       59.45      4.79 o 
   4  17   0       49.00       55.24     12.34 o 
   5  17   0       15.22       32.60     12.25 o 
   0  18   0        9.23       23.54     12.57 o 
   1  18   0        6.27       10.24      9.39 o 
   2  18   0       10.36        2.20      9.92 o 
   3  18   0       10.82       -8.99     14.27 o 
   4  18   0        9.52       22.54     15.05 o 
   5  18   0        0.96       25.10     11.02 o 
   1  19   0        3.40        5.67     19.54 o 
   2  19   0        1.36       -6.07      9.77 o 
   3  19   0        2.20       14.81     10.29 o 
   4  19   0        0.01       18.84     11.48 o 
   0  20   0       98.67      114.17      6.16 o 
   1  20   0        4.81       -9.79     11.14 o 
   2  20   0        6.61       13.85     11.28 o 
   3  20   0       12.22       16.62     13.05 o 
   1  21   0        7.01        0.18     11.61 o 
   2  21   0        9.17        0.42     29.27 o 
   0  22   0        2.90       14.97     15.27 o 
   1  22   0        0.00       -9.52     19.27 o 
  -8   1   1        1.86      -11.54     16.35 o 
  -7   1   1       19.89       31.22     14.67 o 
  -6   1   1      635.78      597.10     22.59 o 
  -5   1   1      101.00       98.97      3.86 o 
  -4   1   1       11.43       16.84      8.85 o 
  -3   1   1      372.63      370.54     13.65 o 
  -2   1   1       94.18       94.02      2.98 o 
   1   1   1     2111.88     2201.50     19.46 o 
   2   1   1     1637.40     1794.37     22.81 o 
   3   1   1      271.47      296.64     10.79 o 
   4   1   1      325.43      308.50     12.49 o 
   5   1   1      684.19      697.40     24.85 o 
   6   1   1       35.61       25.16     13.68 o 
   7   1   1       32.22       12.81     14.65 o 
   8   1   1        5.83       -9.74     16.54 o 
  -8   2   1        1.88        3.46     15.42 o 
  -7   2   1       24.83       22.74     14.34 o 
  -6   2   1       76.40       69.28      4.41 o 
  -5   2   1       70.20       83.09      3.77 o 
  -4   2   1       89.31       88.97      3.22 o 
  -3   2   1      478.02      479.82     15.02 o 
  -2   2   1      574.32      585.99     13.55 o 
  -1   2   1    12453.98    11452.72     43.38 o 
   1   2   1     3919.14     4302.91     28.23 o 
   2   2   1     5006.41     5087.59     38.31 o 
   3   2   1       99.88       83.06      3.91 o 
   4   2   1     1293.73     1240.48     27.03 o 
   5   2   1      133.41      113.66      4.42 o 
   6   2   1        7.00       -8.67     13.08 o 
   7   2   1        7.66       24.33     13.21 o 
   8   2   1        3.88        4.94     15.22 o 
  -8   3   1       11.93        8.52     16.80 o 
  -7   3   1       93.21       93.57      5.19 o 
  -6   3   1       10.69        9.24      3.84 o 
  -5   3   1      560.30      556.14     20.65 o 
  -4   3   1      781.19      791.36     22.52 o 
  -3   3   1      304.06      315.73     10.84 o 
  -2   3   1      263.04      227.41      8.90 o 
  -1   3   1       42.86       54.71      2.21 o 
   0   3   1      362.84      328.68      8.96 o 
   1   3   1      637.59      644.76     13.32 o 
   2   3   1      683.97      693.95     15.49 o 
   3   3   1      465.37      497.84     15.78 o 
   4   3   1      167.14      172.26      5.45 o 
   5   3   1      210.96      212.24      7.09 o 
   6   3   1      310.70      311.38     11.39 o 
   7   3   1       66.61       83.44      5.38 o 
   8   3   1        4.21        4.98     15.34 o 
  -8   4   1       11.87       42.26     16.36 o 
  -7   4   1        0.64       18.17     13.66 o 
  -6   4   1       42.98       50.17      4.10 o 
  -5   4   1        3.14       -9.95     10.52 o 
  -4   4   1       42.29       43.92      3.12 o 
  -3   4   1      538.53      546.07     16.31 o 
  -2   4   1      125.59      121.55      4.87 o 
  -1   4   1      605.05      651.15     13.59 o 
   0   4   1       44.78       43.68      2.19 o 
   1   4   1     4706.41     4834.10     34.50 o 
   2   4   1     1231.01     1348.18     21.81 o 
   3   4   1      930.40      922.13     21.51 o 
   4   4   1       19.90       16.56      9.16 o 
   5   4   1       77.18       77.14      4.10 o 
   6   4   1      113.95      110.56      5.25 o 
   7   4   1        0.82       22.03     13.85 o 
   8   4   1        0.55       -5.77     18.19 o 
  -8   5   1        8.33       -8.49     16.04 o 
  -7   5   1       23.08       28.66      4.62 o 
  -6   5   1       56.51       54.07      4.43 o 
  -5   5   1        0.22       -0.15     10.36 o 
  -4   5   1      294.90      290.30     10.76 o 
  -3   5   1       82.24       91.34      3.05 o 
  -2   5   1      706.34      677.81     16.61 o 
  -1   5   1     1024.35     1070.60     17.68 o 
   0   5   1       61.83       55.04      2.25 o 
   1   5   1      210.64      215.14      7.52 o 
   2   5   1      943.88      991.80     20.09 o 
   3   5   1       19.34       26.43      2.82 o 
   4   5   1        3.27       -1.21      2.69 o 
   5   5   1      160.13      142.59      5.72 o 
   6   5   1       43.44       42.10      4.55 o 
   7   5   1       57.03       25.47     17.11 o 
   8   5   1        5.20      -18.33     18.33 o 
  -8   6   1       44.98       55.63     18.39 o 
  -7   6   1       18.19       19.78     14.64 o 
  -6   6   1        7.80       -3.15     12.34 o 
  -5   6   1       37.91       40.21     11.77 o 
  -4   6   1        0.12       -9.65      9.65 o 
  -3   6   1      749.62      730.99     20.32 o 
  -2   6   1      265.53      229.84      7.74 o 
  -1   6   1        9.53       14.10      6.47 o 
   0   6   1      308.96      323.50     11.48 o 
   1   6   1      342.18      360.77     12.43 o 
   2   6   1     1873.57     1921.48     28.29 o 
   3   6   1     3005.28     2945.47     39.47 o 
   4   6   1       25.71       28.41     10.32 o 
   5   6   1        8.87        2.09     10.45 o 
   6   6   1        5.82        3.43     12.35 o 
   7   6   1        0.14        1.07     15.09 o 
   8   6   1       43.41       47.24     20.35 o 
  -8   7   1        1.25       33.34     16.92 o 
  -7   7   1        6.82       16.66     14.12 o 
  -6   7   1       97.54       83.80      5.13 o 
  -5   7   1      557.79      554.34     21.05 o 
  -4   7   1       88.40       89.66      3.73 o 
  -3   7   1       55.77       57.20      3.08 o 
  -2   7   1       62.38       77.68      2.84 o 
  -1   7   1       88.00       76.43      2.65 o 
   0   7   1     1023.07      990.59     19.45 o 
   1   7   1        1.39        5.00      6.73 o 
   2   7   1     1362.58     1433.01     26.00 o 
   3   7   1       17.80        8.24      8.87 o 
   4   7   1      149.54      139.90      4.27 o 
   5   7   1      144.83      144.70      5.53 o 
   6   7   1      180.59      175.08      7.45 o 
   7   7   1       11.70        8.25     15.07 o 
   8   7   1       30.61       30.43     20.46 o 
  -8   8   1        0.06       -3.13     16.79 o 
  -7   8   1       14.93       34.82     15.31 o 
  -6   8   1      100.09       95.49      5.13 o 
  -5   8   1      175.88      162.31      6.31 o 
  -4   8   1      245.25      222.73      8.92 o 
  -3   8   1      149.56      150.36      6.28 o 
  -2   8   1      639.63      643.19     19.01 o 
  -1   8   1      956.67      997.98     21.34 o 
   0   8   1      220.89      211.66      7.75 o 
   1   8   1       54.17       57.34      2.66 o 
   2   8   1       13.85       18.56      2.70 o 
   3   8   1      164.30      155.83      5.51 o 
   4   8   1       77.79       83.80      4.17 o 
   5   8   1       29.87       28.87      4.15 o 
   6   8   1        7.86        7.08     13.44 o 
   7   8   1        8.52        4.11     16.38 o 
  -8   9   1        0.00       -2.14     17.76 o 
  -7   9   1       13.08       35.40     13.58 o 
  -6   9   1       42.00       32.59     15.25 o 
  -5   9   1       17.15       34.33     12.30 o 
  -4   9   1        0.28       -4.56     10.54 o 
  -3   9   1      212.35      200.07      7.12 o 
  -2   9   1       13.32        5.52      8.72 o 
  -1   9   1      858.66      868.03     21.54 o 
   0   9   1     1547.62     1543.98     27.12 o 
   1   9   1       79.59       72.75      2.99 o 
   2   9   1        0.00        8.85      7.96 o 
   3   9   1       36.91       34.78      3.30 o 
   4   9   1      128.10      125.48      5.13 o 
   5   9   1       95.64      100.89      4.76 o 
   6   9   1        1.01       11.02     13.68 o 
   7   9   1        2.40       19.69     14.73 o 
  -7  10   1        5.03       -1.63     14.56 o 
  -6  10   1       15.30        5.34     14.53 o 
  -5  10   1       25.33       26.17     12.32 o 
  -4  10   1       14.62       16.29      3.57 o 
  -3  10   1      265.98      260.16     10.25 o 
  -2  10   1      320.57      313.39     12.33 o 
  -1  10   1      123.86      136.00      5.21 o 
   0  10   1       26.70       28.98      2.68 o 
   1  10   1       27.48       25.17      2.85 o 
   2  10   1      571.81      538.93     20.02 o 
   3  10   1      791.39      797.43     24.88 o 
   4  10   1       58.20       56.28      4.13 o 
   5  10   1        0.82       10.00     11.10 o 
   6  10   1        1.08        7.57     14.65 o 
   7  10   1       49.30       54.45     19.50 o 
  -7  11   1       10.61       -8.81     17.35 o 
  -6  11   1       28.74       42.63     14.10 o 
  -5  11   1       33.09       31.96      4.42 o 
  -4  11   1      315.57      288.55     11.38 o 
  -3  11   1        5.40       10.45      9.45 o 
  -2  11   1      141.00      143.55      5.73 o 
  -1  11   1      282.04      272.20      9.57 o 
   0  11   1        2.08       10.52      7.44 o 
   1  11   1      394.10      413.31     14.73 o 
   2  11   1       44.78       35.19      3.24 o 
   3  11   1       54.61       15.41     13.40 o 
   4  11   1      179.09      180.85      5.81 o 
   5  11   1        7.12       20.33     12.88 o 
   6  11   1       35.72       23.35     16.11 o 
   7  11   1       48.76       53.33     18.64 o 
  -7  12   1        4.72        9.65     15.56 o 
  -6  12   1       50.09       42.41      5.24 o 
  -5  12   1       16.92      -14.16     15.19 o 
  -4  12   1       14.87        6.44     12.73 o 
  -3  12   1       46.70       28.33     12.65 o 
  -2  12   1        1.69        0.30     10.45 o 
  -1  12   1      201.67      213.85      6.69 o 
   0  12   1        3.03        2.06      9.07 o 
   1  12   1      494.58      490.77     18.41 o 
   2  12   1        9.59       18.01     10.55 o 
   3  12   1        3.19       -0.10     11.04 o 
   4  12   1       35.95       38.92     13.69 o 
   5  12   1        2.99       13.10     14.65 o 
   6  12   1        2.51       21.11     13.26 o 
   7  12   1        0.02      -12.93     18.33 o 
  -7  13   1        1.58       -9.27     17.78 o 
  -6  13   1        8.35       -4.09     16.06 o 
  -5  13   1        6.17       18.97     14.04 o 
  -4  13   1       19.58       10.94     13.09 o 
  -3  13   1       17.22        2.63     11.86 o 
  -2  13   1      250.76      249.04      8.62 o 
  -1  13   1       15.58       -5.26     10.97 o 
   0  13   1      177.76      172.92      7.21 o 
   1  13   1      191.37      187.41      7.17 o 
   2  13   1       56.95       57.55      3.94 o 
   3  13   1       21.36       36.75     12.79 o 
   4  13   1        0.20      -13.87     13.87 o 
   5  13   1       17.95        7.36     15.05 o 
   6  13   1        0.70       13.30     14.76 o 
  -6  14   1        6.90       16.62     15.28 o 
  -5  14   1        9.35       29.85     13.58 o 
  -4  14   1       87.61       88.41      5.03 o 
  -3  14   1        1.62       -5.47     12.49 o 
  -2  14   1      116.23      104.28      4.72 o 
  -1  14   1       44.47       34.74      3.92 o 
   0  14   1       77.01       71.07      4.22 o 
   1  14   1      302.60      269.05      9.14 o 
   2  14   1       46.43       27.56     12.16 o 
   3  14   1      137.27      134.51      5.19 o 
   4  14   1       24.78       35.55      4.34 o 
   5  14   1        3.38       19.98     14.06 o 
   6  14   1       10.12       10.30     16.50 o 
  -6  15   1       14.79       -5.45     16.90 o 
  -5  15   1        9.19       25.26     15.16 o 
  -4  15   1        0.02       -2.54     13.47 o 
  -3  15   1        0.08        5.09     11.96 o 
  -2  15   1        9.20        4.39     12.43 o 
  -1  15   1      418.34      422.79     16.40 o 
   0  15   1       15.20       20.50     11.66 o 
   1  15   1       86.21       70.15      4.56 o 
   2  15   1        6.73       27.11     11.23 o 
   3  15   1       79.60       72.02      4.81 o 
   4  15   1       29.03       15.85     13.89 o 
   5  15   1       34.44       36.67      5.36 o 
   6  15   1       33.89       35.07     18.29 o 
  -6  16   1        3.22       17.31     15.68 o 
  -5  16   1        4.70       -1.74     15.06 o 
  -4  16   1        0.13      -14.39     14.39 o 
  -3  16   1        0.01      -10.14     12.28 o 
  -2  16   1       23.61       15.32     13.41 o 
  -1  16   1        0.83      -13.39     13.39 o 
   0  16   1        0.73       11.75     11.39 o 
   1  16   1       87.27       86.70      4.80 o 
   2  16   1        0.48       13.42     12.25 o 
   3  16   1        8.79        2.74     13.73 o 
   4  16   1        0.00      -13.56     14.74 o 
   5  16   1        1.81       46.14     15.73 o 
  -5  17   1        0.03        9.44     15.55 o 
  -4  17   1        0.16       -9.02     15.45 o 
  -3  17   1        4.06       23.78     12.93 o 
  -2  17   1        6.48       -8.96     14.48 o 
  -1  17   1       72.89       66.98      4.81 o 
   0  17   1        0.58       -9.84     12.43 o 
   1  17   1        1.94      -13.15     13.15 o 
   2  17   1        0.65       24.48     11.97 o 
   3  17   1       15.68        8.27     16.11 o 
   4  17   1        3.63       24.87     16.70 o 
   5  17   1        0.03       30.06     17.40 o 
  -5  18   1        0.56      -13.78     16.88 o 
  -4  18   1       23.39       21.37     17.80 o 
  -3  18   1       14.50       26.16     14.92 o 
  -2  18   1       49.11       46.95     15.33 o 
  -1  18   1       68.43       48.07     17.67 o 
   0  18   1        0.06       -0.58     12.79 o 
   1  18   1       60.80       50.56      4.87 o 
   2  18   1       37.54       36.14     15.35 o 
   3  18   1        5.66       25.62     15.15 o 
   4  18   1       22.41        8.43     18.81 o 
  -4  19   1        1.14       16.76     14.86 o 
  -3  19   1        4.64      -15.86     16.21 o 
  -2  19   1       22.97       42.50     15.39 o 
  -1  19   1        7.06        8.14     13.98 o 
   0  19   1       48.22       69.74      5.15 o 
   1  19   1       35.87       17.35     16.68 o 
   2  19   1       16.25       26.65     15.66 o 
   3  19   1        0.00      -15.56     15.56 o 
   4  19   1        2.02        9.69     17.00 o 
  -3  20   1        4.61       23.39     15.00 o 
  -2  20   1        5.61       -7.07     14.91 o 
  -1  20   1        0.14      -16.82     16.82 o 
   0  20   1        1.41      -14.09     14.09 o 
   1  20   1        0.19       12.07     14.51 o 
   2  20   1        6.62       16.79     15.44 o 
   3  20   1        7.95       10.93     15.81 o 
  -2  21   1        1.02        8.87     14.66 o 
  -1  21   1        0.64      -14.94     14.94 o 
   0  21   1        0.64        0.55     15.14 o 
   1  21   1        3.37       19.74     15.27 o 
   2  21   1        0.13       -5.49     16.92 o 
  -1  22   1        5.97       -0.83     17.30 o 
   0  22   1        0.94      -12.80     17.52 o 
   1  22   1        3.25       -8.12     17.64 o 
  -8   0   2        3.93      -15.85     15.85 o 
  -7   0   2        6.83        8.83     13.04 o 
  -6   0   2      257.05      267.73     10.70 o 
  -5   0   2      158.83      142.19      5.15 o 
  -4   0   2       59.47       69.42      3.04 o 
  -3   0   2     1113.10     1072.54     20.88 o 
  -2   0   2      558.54      589.90     13.67 o 
  -1   0   2    20398.06    19666.56     61.09 o 
   0   0   2     3124.80     2966.99     22.59 o 
   1   0   2     5678.88     5856.45     36.04 o 
   2   0   2       60.17       58.66      2.40 o 
   3   0   2     2743.29     2859.02     36.03 o 
   4   0   2        0.13        1.91      8.58 o 
   5   0   2      649.79      649.82     22.44 o 
   6   0   2       25.36       33.50     14.41 o 
   7   0   2        1.38      -14.61     14.61 o 
   8   0   2        0.13      -16.85     16.85 o 
  -8   1   2        6.82        2.08     16.50 o 
  -7   1   2        8.46        3.50     13.61 o 
  -6   1   2       19.70       26.27     11.89 o 
  -5   1   2      215.97      203.78      7.64 o 
  -4   1   2       31.21       32.07      2.69 o 
  -3   1   2     1724.73     1690.94     25.69 o 
  -2   1   2      645.48      664.22     14.39 o 
  -1   1   2     1814.69     1865.18     19.38 o 
   0   1   2     1379.68     1400.31     16.32 o 
   1   1   2      451.71      471.43     11.95 o 
   2   1   2      611.20      669.80     16.25 o 
   3   1   2       98.18       80.16      3.08 o 
   4   1   2       94.29       99.94      3.80 o 
   5   1   2       27.00       34.21      3.82 o 
   6   1   2       14.15       27.99     11.59 o 
   7   1   2       26.29       30.00     14.10 o 
   8   1   2       22.13       27.56     17.72 o 
  -8   2   2        5.39      -15.42     15.42 o 
  -7   2   2       24.08        1.61     14.32 o 
  -6   2   2       23.72       19.91     12.32 o 
  -5   2   2       39.68       34.65      3.42 o 
  -4   2   2        0.04        1.78      7.45 o 
  -3   2   2        3.04        3.24      6.57 o 
  -2   2   2      636.30      654.43     14.65 o 
  -1   2   2      590.95      577.91     12.63 o 
   0   2   2        0.29        6.54      5.69 o 
   1   2   2     2903.60     2899.32     26.75 o 
   2   2   2      354.45      331.29     12.37 o 
   3   2   2      195.37      242.53      8.55 o 
   4   2   2      120.88      119.67      5.07 o 
   5   2   2      384.70      373.19     13.90 o 
   6   2   2       68.90       55.98      4.50 o 
   7   2   2        0.79       16.69     14.15 o 
   8   2   2        3.67       14.35     15.92 o 
  -8   3   2       24.32       35.01     16.95 o 
  -7   3   2       10.28       24.92     13.66 o 
  -6   3   2       75.62       76.36      4.36 o 
  -5   3   2      249.06      257.11      9.99 o 
  -4   3   2       29.18       14.96      9.52 o 
  -3   3   2     1158.52     1084.81     22.33 o 
  -2   3   2      944.67     1022.61     18.32 o 
  -1   3   2     1184.03     1206.86     17.53 o 
   0   3   2      337.45      349.23     10.82 o 
   1   3   2      529.44      562.40     13.40 o 
   2   3   2      137.00      121.57      4.68 o 
   3   3   2      868.50      869.33     21.77 o 
   4   3   2       58.92       52.20      3.36 o 
   5   3   2        5.99      -12.51     12.51 o 
   6   3   2       15.47       16.28     12.43 o 
   7   3   2        2.12      -10.75     15.36 o 
   8   3   2       15.04       -9.10     17.47 o 
  -8   4   2       11.17        8.65     16.73 o 
  -7   4   2       15.82       30.96     12.75 o 
  -6   4   2       68.75       64.68      4.44 o 
  -5   4   2       93.61       88.20      4.11 o 
  -4   4   2       18.61       24.48      9.15 o 
  -3   4   2        6.50       17.83      7.05 o 
  -2   4   2      841.59      898.26     18.14 o 
  -1   4   2       15.30        8.61      6.71 o 
   0   4   2    10174.80    10518.29     51.32 o 
   1   4   2     2695.73     2723.91     28.49 o 
   2   4   2     1555.27     1619.64     25.38 o 
   3   4   2      216.30      256.09      9.74 o 
   4   4   2        5.17        6.61      8.49 o 
   5   4   2       57.45       55.34      4.09 o 
   6   4   2       95.84       98.59      5.16 o 
   7   4   2       38.66       24.44     16.64 o 
   8   4   2        0.12       14.21     17.94 o 
  -8   5   2        2.13        0.27     16.03 o 
  -7   5   2        0.76      -13.56     13.58 o 
  -5   5   2        9.47       28.76     10.00 o 
  -4   5   2     1281.19     1238.10     28.26 o 
  -3   5   2     1126.15     1098.46     23.50 o 
  -2   5   2      405.44      423.89     13.75 o 
  -1   5   2     1048.48     1060.42     18.55 o 
   0   5   2       60.46       69.20      2.47 o 
   1   5   2      165.70      162.30      6.38 o 
   2   5   2      394.98      439.00     14.40 o 
   3   5   2      280.80      306.95     11.08 o 
   4   5   2      157.30      159.49      6.02 o 
   5   5   2        1.50        9.75     10.80 o 
   6   5   2        6.01       15.30     12.50 o 
   7   5   2       38.79       45.90     17.17 o 
   8   5   2       15.97       44.22     17.96 o 
  -8   6   2        5.63      -15.39     16.73 o 
  -7   6   2       59.69       56.27      5.21 o 
  -6   6   2       53.38       37.89     14.12 o 
  -5   6   2        0.08        7.95      9.51 o 
  -4   6   2      127.76      125.53      4.45 o 
  -3   6   2      169.64      190.46      7.01 o 
  -2   6   2     1042.73     1060.64     21.82 o 
  -1   6   2       78.32       58.86      2.49 o 
   0   6   2       40.13       41.76      2.27 o 
   1   6   2      481.34      501.89     15.27 o 
   2   6   2     1137.73     1102.32     23.14 o 
   3   6   2      260.57      282.08      9.12 o 
   4   6   2      222.02      212.87      7.71 o 
   5   6   2        6.88        7.74     11.75 o 
   6   6   2        0.23      -13.95     13.95 o 
   7   6   2        8.71       15.42     15.98 o 
   8   6   2        0.03       33.35     16.00 o 
  -8   7   2        0.19        9.46     16.26 o 
  -7   7   2       13.51       18.08     15.83 o 
  -6   7   2        0.02       -6.01     14.00 o 
  -5   7   2        0.02       -1.37     10.67 o 
  -4   7   2      444.72      401.97     15.70 o 
  -3   7   2      150.17      139.72      4.94 o 
  -2   7   2      428.28      436.89     15.40 o 
  -1   7   2       96.15       97.72      3.19 o 
   0   7   2       25.99       26.96      2.19 o 
   1   7   2       15.60       25.83      7.30 o 
   2   7   2      445.70      455.67     16.97 o 
   3   7   2        4.38       -1.68      8.57 o 
   4   7   2      535.81      529.17     19.62 o 
   5   7   2        4.16        2.28     11.41 o 
   6   7   2        4.21       10.72     13.53 o 
   7   7   2       12.91       10.57     16.18 o 
  -8   8   2       11.16       21.33     16.55 o 
  -7   8   2       54.17       57.06      5.43 o 
  -6   8   2       87.69       77.65      5.17 o 
  -5   8   2        3.91       10.48     11.37 o 
  -4   8   2      119.49      111.76      4.12 o 
  -3   8   2       58.94       62.20      3.15 o 
  -2   8   2      159.37      129.40      4.95 o 
  -1   8   2      839.09      807.77     20.32 o 
   0   8   2       46.41       33.29      2.63 o 
   1   8   2      832.29      816.33     21.40 o 
   2   8   2     1436.32     1501.90     28.97 o 
   3   8   2        2.38       16.93      8.45 o 
   4   8   2      426.34      450.05     16.69 o 
   5   8   2      162.47      175.60      5.79 o 
   6   8   2        9.10        8.29     14.05 o 
   7   8   2       17.82       19.28     17.28 o 
  -8   9   2        2.18        4.97      5.62 o 
  -7   9   2        0.02       11.09     16.56 o 
  -6   9   2        0.30        0.39     12.01 o 
  -5   9   2       22.82       34.72     11.36 o 
  -4   9   2      445.76      427.88     15.84 o 
  -3   9   2      602.72      580.04     21.81 o 
  -2   9   2      716.21      695.22     20.52 o 
  -1   9   2      136.88      132.90      4.22 o 
   0   9   2      378.94      418.75     15.63 o 
   1   9   2     1142.42     1178.39     25.70 o 
   2   9   2        0.06        3.52      7.91 o 
   3   9   2      107.49      112.59      5.19 o 
   4   9   2       95.60       86.41      4.43 o 
   5   9   2      173.89      169.16      5.97 o 
   6   9   2        1.29       11.39     14.63 o 
   7   9   2        3.30      -16.96     16.96 o 
  -7  10   2        0.01      -17.40     17.40 o 
  -6  10   2       10.73       25.40     13.93 o 
  -5  10   2       78.11       84.48      4.57 o 
  -4  10   2       30.51       19.31     12.75 o 
  -3  10   2       77.83       75.68      3.69 o 
  -2  10   2       39.83       48.05      3.22 o 
  -1  10   2        5.94        6.84      8.75 o 
   0  10   2      227.27      221.40      7.40 o 
   1  10   2      475.01      472.12     18.35 o 
   2  10   2        4.78        9.33      8.31 o 
   3  10   2       17.74       19.62     10.68 o 
   4  10   2       12.99       10.77     11.34 o 
   5  10   2        3.88       -2.66     13.73 o 
   6  10   2       12.94        2.53     16.92 o 
   7  10   2        0.40       -1.02     17.43 o 
  -7  11   2        0.02       13.68     14.87 o 
  -6  11   2       29.49       27.35     14.94 o 
  -5  11   2        1.53        2.63     12.05 o 
  -4  11   2       75.42       71.71      4.33 o 
  -3  11   2      117.05      119.01      4.32 o 
  -2  11   2        1.27        2.12      9.30 o 
  -1  11   2       98.63       98.93      3.65 o 
   0  11   2       19.22       19.43      2.86 o 
   1  11   2      627.77      649.18     22.47 o 
   2  11   2       63.64       71.13      3.79 o 
   3  11   2        0.64      -11.12     11.12 o 
   4  11   2        5.68        9.95     11.64 o 
   5  11   2      143.76      142.65      5.79 o 
   6  11   2        4.55       19.71     14.55 o 
   7  11   2        0.04       22.82     16.84 o 
  -7  12   2       14.97       29.70     17.19 o 
  -6  12   2       17.87       26.58     15.74 o 
  -5  12   2       68.29       77.15      4.91 o 
  -4  12   2       92.13       99.40      4.88 o 
  -3  12   2       35.65       21.50     12.55 o 
  -2  12   2        5.52        2.90     10.11 o 
  -1  12   2       12.09       17.89      3.07 o 
   0  12   2       15.77       27.34      8.78 o 
   1  12   2      820.66      801.19     25.60 o 
   2  12   2       84.31       75.89      4.06 o 
   3  12   2       58.60       39.27     12.80 o 
   4  12   2       84.51       80.41      4.87 o 
   5  12   2       54.40       67.26      5.20 o 
   6  12   2       37.99       21.64     19.04 o 
  -7  13   2        0.94      -17.29     17.29 o 
  -6  13   2       11.52        8.46     15.45 o 
  -5  13   2        4.42       11.15     13.10 o 
  -4  13   2      124.07      116.13      5.19 o 
  -3  13   2      155.99      164.50      5.19 o 
  -2  13   2      803.08      788.78     27.84 o 
  -1  13   2       31.01       26.64     11.10 o 
   0  13   2       19.59        1.02     10.59 o 
   1  13   2       14.25       20.29     10.92 o 
   2  13   2        2.05        7.40     11.40 o 
   3  13   2      287.17      266.23      9.40 o 
   4  13   2       40.89       42.83      4.68 o 
   5  13   2        0.86       -0.77     14.40 o 
   6  13   2        0.00       -0.66     15.51 o 
  -6  14   2       19.57       18.53     16.50 o 
  -5  14   2        0.57       14.61     13.93 o 
  -4  14   2        8.03       -2.58     13.46 o 
  -3  14   2        6.45       18.75     11.14 o 
  -2  14   2        6.76       -5.99     12.23 o 
  -1  14   2       86.13       84.29      4.35 o 
   0  14   2      305.23      302.74     10.74 o 
   1  14   2       36.17       11.56     11.91 o 
   2  14   2       15.23        2.90     11.85 o 
   3  14   2       35.23       30.53      4.33 o 
   4  14   2        1.24       11.16     12.87 o 
   5  14   2        5.80        1.26     15.00 o 
   6  14   2        3.34      -18.86     18.86 o 
  -6  15   2        5.17        8.28     16.47 o 
  -5  15   2        4.55       16.49     14.53 o 
  -4  15   2        0.19        1.53     11.53 o 
  -3  15   2       40.30       42.31      4.44 o 
  -2  15   2       12.51        1.53     12.14 o 
  -1  15   2       10.76       14.74     11.77 o 
   0  15   2       33.02       25.43      4.31 o 
   1  15   2        4.66        7.54     11.75 o 
   2  15   2       16.29       21.34     13.16 o 
   3  15   2       20.49       24.85     14.50 o 
   4  15   2        7.21       -6.93     15.90 o 
   5  15   2        0.00      -18.78     18.78 o 
   6  15   2        2.41       -0.90     17.70 o 
  -6  16   2       16.60       13.81      5.77 o 
  -5  16   2       51.32       61.99      5.56 o 
  -4  16   2        6.98       14.88     13.43 o 
  -3  16   2       45.46       47.28      4.49 o 
  -2  16   2        0.96      -13.78     13.78 o 
  -1  16   2        4.58        2.54     11.97 o 
   0  16   2      429.66      444.54     15.10 o 
   1  16   2        0.11        4.47     11.00 o 
   2  16   2        1.84        5.47     12.00 o 
   3  16   2        0.42        0.27     13.36 o 
   4  16   2        7.43      -13.13     15.69 o 
   5  16   2       28.66       24.44     19.07 o 
  -5  17   2       19.59       33.00     16.22 o 
  -4  17   2       16.02        1.07     15.91 o 
  -3  17   2       24.39       41.58     15.04 o 
  -2  17   2       80.29       84.46      5.01 o 
  -1  17   2       11.11       20.11     12.22 o 
   0  17   2        2.55      -13.62     13.62 o 
   1  17   2       13.81       11.57     12.85 o 
   2  17   2       21.95       29.15     15.11 o 
   3  17   2       60.46       62.44      5.40 o 
   4  17   2       18.87       37.67     16.57 o 
   5  17   2        1.98      -11.48     17.02 o 
  -5  18   2        3.01       -9.43     18.34 o 
  -4  18   2       16.95       34.93     16.68 o 
  -3  18   2        0.01       18.65     13.95 o 
  -2  18   2        8.32        9.92     13.56 o 
  -1  18   2        8.89       30.51     14.77 o 
   0  18   2        0.15       16.30     11.61 o 
   1  18   2        5.76      -14.02     14.47 o 
   2  18   2        7.60       -1.56     13.72 o 
   3  18   2        4.75      -15.66     15.66 o 
   4  18   2        0.12       -9.92     16.59 o 
  -4  19   2        0.26      -16.86     16.86 o 
  -3  19   2        0.40        9.25     14.25 o 
  -2  19   2        4.48       15.04     13.05 o 
  -1  19   2        6.27        4.98     15.57 o 
   0  19   2        1.84      -15.90     15.90 o 
   1  19   2        0.04        1.25     14.82 o 
   2  19   2        5.68       14.73     16.31 o 
   3  19   2        9.81      -13.27     17.07 o 
   4  19   2        1.88       35.39     16.81 o 
  -3  20   2        0.04       -6.61     16.87 o 
  -2  20   2        2.22       12.77     14.09 o 
  -1  20   2       30.16       43.78     16.43 o 
   0  20   2        6.78       16.93     16.75 o 
   1  20   2       34.95       46.42     16.69 o 
   2  20   2        1.71       -7.16     14.69 o 
   3  20   2        6.27       -5.52     16.94 o 
  -2  21   2        3.34       26.33     15.79 o 
  -1  21   2       14.21       -5.43     16.78 o 
   0  21   2        1.46        4.89     16.33 o 
   1  21   2       13.18        4.91     16.83 o 
   2  21   2        6.50      -16.51     17.95 o 
   0  22   2        0.09      -13.94     16.49 o 
  -8   1   3        1.94      -12.36     15.60 o 
  -7   1   3      168.39      182.27      6.38 o 
  -6   1   3       16.71       27.77     12.82 o 
  -5   1   3      257.51      262.45      9.33 o 
  -4   1   3      479.39      429.67     16.02 o 
  -3   1   3      512.90      522.16     16.09 o 
  -2   1   3       61.55       69.44      2.85 o 
  -1   1   3    19063.54    18750.70     70.32 o 
   0   1   3     1779.92     1869.92     22.37 o 
   1   1   3      532.70      568.08     14.26 o 
   2   1   3       32.40       29.17      2.27 o 
   3   1   3      250.34      261.13      9.70 o 
   4   1   3      942.49      917.66     26.09 o 
   5   1   3      191.92      175.38      5.95 o 
   6   1   3        5.94       -7.71     13.75 o 
   7   1   3       32.22       28.19     15.91 o 
   8   1   3        0.07        7.70     16.50 o 
  -8   2   3       10.21       -0.73     15.20 o 
  -7   2   3       75.58       76.77      5.20 o 
  -6   2   3       67.84       62.87      4.28 o 
  -5   2   3      110.84      115.61      4.37 o 
  -4   2   3      185.13      169.85      6.88 o 
  -3   2   3      240.03      217.02      8.44 o 
  -2   2   3       87.04       90.84      3.33 o 
  -1   2   3      896.32      960.33     17.07 o 
   0   2   3      603.91      648.23     14.21 o 
   1   2   3     1101.07     1067.00     18.87 o 
   2   2   3      909.02      910.15     19.62 o 
   3   2   3      585.83      573.42     18.81 o 
   4   2   3      936.33      905.73     25.96 o 
   5   2   3      227.09      213.21      7.61 o 
   6   2   3        0.45      -14.25     14.25 o 
   7   2   3        7.48       -2.76     14.78 o 
   8   2   3        9.12       11.13     17.48 o 
  -8   3   3        3.42       -9.58     16.77 o 
  -7   3   3        3.55       12.45     14.01 o 
  -6   3   3       77.35       83.81      4.56 o 
  -5   3   3      401.27      378.33     15.13 o 
  -4   3   3        7.41       10.38      9.13 o 
  -3   3   3      193.54      219.76      8.71 o 
  -2   3   3      345.44      359.51     12.24 o 
  -1   3   3      354.48      380.83     12.14 o 
   0   3   3     3579.56     3706.67     32.71 o 
   1   3   3     1463.97     1471.67     22.69 o 
   2   3   3       78.56       78.92      3.32 o 
   3   3   3      281.29      301.13     12.29 o 
   4   3   3       61.13       59.33      3.61 o 
   5   3   3       16.61       31.17     10.98 o 
   6   3   3      198.71      203.72      7.36 o 
   7   3   3        4.36        7.71     13.71 o 
  -8   4   3        7.80       41.31     14.89 o 
  -7   4   3       10.33        0.04     14.00 o 
  -6   4   3       27.15        6.30     13.50 o 
  -5   4   3       78.61       89.49      4.12 o 
  -4   4   3       65.46       61.88      3.25 o 
  -3   4   3       14.53       15.65      7.70 o 
  -2   4   3      264.48      261.14      9.39 o 
  -1   4   3      293.58      308.79     11.79 o 
   0   4   3       30.62       34.12      2.26 o 
   1   4   3      310.54      305.74     11.18 o 
   2   4   3      133.95      136.67      6.02 o 
   3   4   3      340.36      342.53     11.28 o 
   4   4   3        2.71        4.36     10.73 o 
   5   4   3        0.44      -11.47     11.47 o 
   6   4   3        0.63       -7.71     13.21 o 
   7   4   3        5.21        4.37     15.35 o 
  -8   5   3        8.09       -1.84     15.72 o 
  -7   5   3        1.25       23.38     12.94 o 
  -6   5   3       92.58      104.71      4.94 o 
  -5   5   3        0.38      -10.53     10.53 o 
  -4   5   3       42.87       51.55      3.11 o 
  -3   5   3       38.15       27.43      2.62 o 
  -2   5   3       11.64        8.03      6.76 o 
  -1   5   3      159.74      161.79      5.54 o 
   0   5   3     1040.55     1132.39     20.52 o 
   1   5   3      654.08      689.88     17.42 o 
   2   5   3      290.71      273.52      9.73 o 
   3   5   3      164.36      164.93      7.68 o 
   4   5   3       95.57      101.25      4.09 o 
   5   5   3       52.07       50.60      4.22 o 
   6   5   3        5.60        7.29     13.06 o 
   7   5   3        8.20        4.12     16.84 o 
  -8   6   3        7.00       -6.94     18.49 o 
  -7   6   3       24.52       16.79      4.96 o 
  -6   6   3       64.96       61.18      4.75 o 
  -5   6   3       67.34       59.99      4.05 o 
  -4   6   3       99.99      104.40      3.92 o 
  -3   6   3       51.20       51.86      2.87 o 
  -2   6   3      584.70      639.04     18.35 o 
  -1   6   3      122.50      117.25      4.17 o 
   0   6   3      712.00      734.99     17.81 o 
   1   6   3       32.60       40.72      2.52 o 
   2   6   3     1925.43     1894.18     31.66 o 
   3   6   3      435.57      413.86     15.03 o 
   4   6   3      911.60      896.30     27.58 o 
   5   6   3        4.79      -12.53     13.25 o 
   6   6   3       25.86       23.27      4.64 o 
   7   6   3       41.53       22.98     19.08 o 
  -8   7   3        0.05       -1.18     17.99 o 
  -7   7   3        3.55      -15.49     15.49 o 
  -6   7   3       15.11       25.21     13.11 o 
  -5   7   3      241.78      248.21      8.52 o 
  -4   7   3       64.77       62.61      3.65 o 
  -3   7   3       50.45       42.09      3.02 o 
  -2   7   3      157.22      156.76      6.17 o 
  -1   7   3      757.46      722.72     18.89 o 
   0   7   3     1086.36     1046.04     22.29 o 
   1   7   3       87.99       79.69      2.99 o 
   2   7   3      118.30      126.87      3.87 o 
   3   7   3        2.89        6.34      9.93 o 
   4   7   3        4.21       -1.61     11.43 o 
   5   7   3      103.01      102.25      4.89 o 
   6   7   3       97.98      104.58      5.61 o 
   7   7   3       28.71       32.78     17.58 o 
  -8   8   3       14.09       33.95     17.22 o 
  -7   8   3       12.79        8.03     15.25 o 
  -6   8   3      119.03      121.95      5.53 o 
  -5   8   3      138.77      140.93      5.50 o 
  -4   8   3      162.58      168.92      5.49 o 
  -3   8   3      142.82      147.81      5.07 o 
  -2   8   3      626.01      682.48     20.55 o 
  -1   8   3      143.56      139.51      5.09 o 
   0   8   3       91.28      101.75      3.23 o 
   1   8   3      120.37      135.75      4.94 o 
   2   8   3       68.10       64.90      3.31 o 
   3   8   3      489.64      541.24     21.00 o 
   4   8   3       65.90       53.34      4.05 o 
   5   8   3       60.54       58.04      4.65 o 
   6   8   3        6.72       -9.80     15.84 o 
   7   8   3       11.85       26.69     13.89 o 
  -8   9   3        0.92      -16.90     16.90 o 
  -7   9   3        1.00        6.41     15.04 o 
  -6   9   3       30.63       38.44     14.27 o 
  -5   9   3       25.84       40.78     13.38 o 
  -4   9   3       23.37       21.27      3.66 o 
  -3   9   3       33.36       38.31      3.27 o 
  -2   9   3       21.40       18.59      9.18 o 
  -1   9   3      137.42      149.20      6.10 o 
   0   9   3      724.53      695.16     21.14 o 
   1   9   3       34.46       35.35      2.95 o 
   2   9   3        0.13        8.14      8.57 o 
   3   9   3        0.01        8.59     10.27 o 
   4   9   3       10.49       11.42     11.99 o 
   5   9   3       40.38       42.11      4.66 o 
   6   9   3       18.00       32.76     15.21 o 
   7   9   3        4.74       18.95     16.10 o 
  -7  10   3        0.02        7.83     14.91 o 
  -6  10   3        0.22       -7.38     14.61 o 
  -5  10   3       22.36       25.46     14.09 o 
  -4  10   3       23.15       30.85     12.45 o 
  -3  10   3       87.80       89.46      4.02 o 
  -2  10   3       26.64       26.79      9.39 o 
  -1  10   3       39.64       47.80      3.09 o 
   0  10   3      395.31      373.02     14.70 o 
   1  10   3      272.33      290.87     10.37 o 
   2  10   3      426.13      429.85     14.32 o 
   3  10   3     1334.46     1287.50     33.39 o 
   4  10   3        0.31      -11.59     12.60 o 
   5  10   3       21.26        9.67     13.98 o 
   6  10   3        6.50        8.39     15.33 o 
   7  10   3        3.06       42.13     16.33 o 
  -7  11   3        5.36       34.58     14.94 o 
  -6  11   3        0.20        5.80     14.55 o 
  -5  11   3      146.31      141.87      5.57 o 
  -4  11   3       15.38       24.12      3.78 o 
  -3  11   3        0.36      -10.67     10.67 o 
  -2  11   3      333.72      334.76     11.73 o 
  -1  11   3      121.94      120.60      4.02 o 
   0  11   3      457.87      499.60     19.83 o 
   1  11   3      134.86      130.64      4.53 o 
   2  11   3       15.72        6.10     10.50 o 
   3  11   3       29.75       21.84      4.07 o 
   4  11   3        0.17       23.49     11.54 o 
   5  11   3       31.59       34.46      4.70 o 
   6  11   3       38.96       24.32     17.24 o 
  -7  12   3       11.88      -11.25     17.29 o 
  -6  12   3        0.26      -15.61     15.61 o 
  -5  12   3       14.55       13.89     13.74 o 
  -4  12   3       45.34       52.92      4.28 o 
  -3  12   3       72.75       81.17      4.33 o 
  -2  12   3       51.36       49.95      3.81 o 
  -1  12   3       23.27       23.65     11.12 o 
   0  12   3       13.78       24.99     10.17 o 
   1  12   3      276.76      260.03      8.70 o 
   2  12   3        3.26       -6.08     10.64 o 
   3  12   3        2.07       -6.90     12.37 o 
   4  12   3       55.98       46.82     15.11 o 
   5  12   3       37.72       -4.26     16.63 o 
   6  12   3        0.53        1.26     16.72 o 
  -7  13   3        0.51      -17.82     17.82 o 
  -6  13   3        0.68       -1.29     12.85 o 
  -5  13   3       61.79       65.41      5.11 o 
  -4  13   3       47.81       31.62     13.45 o 
  -3  13   3      134.53      129.75      5.28 o 
  -2  13   3        1.48        9.52     10.88 o 
  -1  13   3       58.69       63.02      3.85 o 
   0  13   3       31.01       29.96     12.44 o 
   1  13   3      124.81      122.75      4.72 o 
   2  13   3       84.64       87.98      4.38 o 
   3  13   3        1.88      -12.83     12.83 o 
   4  13   3       32.77       19.20     15.56 o 
   5  13   3        4.27       -2.86     15.15 o 
   6  13   3       23.60        2.23     18.34 o 
  -6  14   3        0.08        9.02     15.83 o 
  -5  14   3       11.16       -6.90     15.70 o 
  -4  14   3       38.86       30.90     14.69 o 
  -3  14   3       22.32       30.45     13.59 o 
  -2  14   3       35.36       36.00      4.06 o 
  -1  14   3       59.39       56.41      4.20 o 
   0  14   3        0.09        4.16     11.32 o 
   1  14   3       60.06       54.20      4.18 o 
   2  14   3      135.87      130.75      5.40 o 
   3  14   3       55.82       56.80      4.66 o 
   4  14   3       65.04       51.18     17.14 o 
   5  14   3        7.27       16.30     14.98 o 
   6  14   3        1.68       11.12     17.46 o 
  -6  15   3       22.84       53.73     17.59 o 
  -5  15   3        1.69       15.84     13.75 o 
  -4  15   3        0.63       -8.91     13.21 o 
  -3  15   3      107.30      108.73      5.16 o 
  -2  15   3      179.68      172.69      6.37 o 
  -1  15   3       68.73       72.45      4.69 o 
   0  15   3      246.65      245.05      7.97 o 
   1  15   3        3.91        8.16     10.94 o 
   2  15   3      295.70      304.19     12.54 o 
   3  15   3       13.76      -10.69     13.62 o 
   4  15   3       74.24       92.32      5.64 o 
   5  15   3       21.24       21.14     17.47 o 
  -6  16   3        1.70      -16.27     16.74 o 
  -5  16   3        0.01        1.23     16.29 o 
  -3  16   3        0.62      -13.58     13.58 o 
  -2  16   3        2.50       -9.24     12.88 o 
  -1  16   3        7.69       25.84     11.56 o 
   0  16   3       20.01       22.91     13.11 o 
   1  16   3       20.01        4.05     13.83 o 
   2  16   3        3.35        9.04     13.35 o 
   3  16   3        7.06       11.66     14.47 o 
   4  16   3       26.49       40.37     19.04 o 
   5  16   3        1.92        2.78     16.49 o 
  -5  17   3        0.13      -16.88     16.88 o 
  -4  17   3        0.47      -10.83     13.72 o 
  -3  17   3       37.45       28.70     16.01 o 
  -2  17   3       53.63       39.44     16.94 o 
  -1  17   3        3.61       -1.45     12.57 o 
   0  17   3        4.69       14.54     12.13 o 
   1  17   3        7.42      -10.95     14.55 o 
   2  17   3       32.66       32.48      4.87 o 
   3  17   3        0.29       13.46     15.21 o 
   4  17   3       33.42       28.64     18.55 o 
  -5  18   3        8.79        6.84     15.15 o 
  -4  18   3       22.45       42.34     15.52 o 
  -3  18   3       19.31       20.57     16.19 o 
  -2  18   3       18.97        1.84     15.78 o 
  -1  18   3       10.55        9.67     14.28 o 
   0  18   3        0.19       -7.24     13.47 o 
   1  18   3       27.40       36.95     14.86 o 
   2  18   3        1.84        3.37     14.59 o 
   3  18   3       13.66       11.03     16.28 o 
   4  18   3       14.17       19.13     17.17 o 
  -4  19   3        1.07      -14.63     15.89 o 
  -3  19   3        2.69       17.03     14.78 o 
  -2  19   3        0.11        9.97     14.11 o 
  -1  19   3       54.05       67.83     17.84 o 
   0  19   3       34.76       44.69     16.17 o 
   1  19   3       52.52       52.82      5.56 o 
   2  19   3        2.01       12.25     15.62 o 
   3  19   3        0.01      -16.66     16.66 o 
  -3  20   3        6.62        1.33     17.65 o 
  -2  20   3        1.63       15.07     15.22 o 
  -1  20   3        0.10       -1.79     15.48 o 
   0  20   3        2.97       33.79     16.86 o 
   1  20   3        0.02      -11.89     16.11 o 
   2  20   3        6.36        7.61     15.16 o 
  -2  21   3        0.21       -2.95     16.07 o 
  -1  21   3        1.23      -17.81     17.81 o 
   0  21   3        1.46        0.52     16.07 o 
   1  21   3        0.59        1.70     16.40 o 
  -8   0   4        3.27       -4.10     16.07 o 
  -7   0   4      161.29      171.82      6.34 o 
  -6   0   4      188.35      201.85      6.84 o 
  -5   0   4      179.52      176.76      5.69 o 
  -4   0   4      109.39      115.07      3.71 o 
  -3   0   4       61.64       69.34      2.82 o 
  -2   0   4       50.59       55.85      2.43 o 
  -1   0   4      802.39      806.08     17.30 o 
   0   0   4        7.11        2.89      6.44 o 
   1   0   4      279.79      263.48     10.20 o 
   2   0   4       71.08       83.11      2.96 o 
   3   0   4       65.46       60.80      3.27 o 
   4   0   4      118.08      107.95      4.32 o 
   5   0   4      136.93      153.79      5.15 o 
   6   0   4      196.55      199.48      8.28 o 
   7   0   4       56.44       74.54      5.52 o 
  -8   1   4        5.18       -2.00     16.16 o 
  -7   1   4        0.17       19.85     13.22 o 
  -6   1   4       11.40       11.78     12.19 o 
  -5   1   4       29.78       33.00      3.62 o 
  -4   1   4       16.74       17.98      2.88 o 
  -3   1   4      645.34      626.79     18.73 o 
  -2   1   4     1257.49     1263.58     22.87 o 
  -1   1   4      238.08      238.66      8.82 o 
   0   1   4       19.52       23.71      2.10 o 
   1   1   4      155.75      156.99      5.65 o 
   2   1   4      247.28      226.52      8.34 o 
   3   1   4      623.18      658.07     21.25 o 
   4   1   4       18.08       -8.38     10.88 o 
   5   1   4       13.96       -0.60     11.16 o 
   6   1   4       12.56       28.09     13.40 o 
   7   1   4        1.82       11.08     15.16 o 
  -8   2   4        5.66       25.02     14.68 o 
  -7   2   4       15.21       18.46     15.66 o 
  -6   2   4        1.11       -1.08     13.00 o 
  -5   2   4       16.59       -3.52     11.24 o 
  -4   2   4        3.05       -5.18      8.27 o 
  -3   2   4       46.58       54.55      2.80 o 
  -2   2   4       57.86       59.17      2.63 o 
  -1   2   4      246.72      243.44      9.04 o 
   0   2   4       81.57       68.47      2.64 o 
   1   2   4       63.42       64.25      2.54 o 
   2   2   4      122.87      112.62      3.85 o 
   3   2   4       56.10       51.83      3.23 o 
   4   2   4        1.84        8.22      9.61 o 
   5   2   4       40.61       22.15     13.89 o 
   6   2   4        7.81       29.21     13.33 o 
   7   2   4        0.02        4.48     16.15 o 
  -8   3   4        0.53       13.35     15.11 o 
  -7   3   4        9.00       12.71     14.31 o 
  -6   3   4       88.27       82.29      4.82 o 
  -5   3   4       11.98       31.41     10.76 o 
  -4   3   4        4.21        2.83      9.35 o 
  -3   3   4      273.96      265.10     10.45 o 
  -2   3   4     3474.18     3269.83     37.27 o 
  -1   3   4        1.37       -2.56      6.06 o 
   0   3   4       51.32       44.10      2.35 o 
   1   3   4      104.60      119.24      4.39 o 
   2   3   4      285.79      277.60     10.10 o 
   3   3   4      717.61      678.95     22.08 o 
   4   3   4       75.50       70.96      3.94 o 
   5   3   4      238.32      235.24      7.55 o 
   6   3   4        0.53       -2.77     14.45 o 
   7   3   4        1.32       -9.79     17.12 o 
  -8   4   4        4.19       32.16     14.74 o 
  -7   4   4        8.20       17.65     13.93 o 
  -6   4   4      141.50      150.80      6.14 o 
  -5   4   4      259.40      254.64      7.25 o 
  -4   4   4      167.74      152.00      6.65 o 
  -3   4   4      163.65      173.33      6.81 o 
  -2   4   4       17.71        9.16      7.85 o 
  -1   4   4      604.32      564.90     16.37 o 
   0   4   4       15.20       15.89      6.93 o 
   1   4   4      673.56      660.86     18.25 o 
   2   4   4       60.56       55.81      2.95 o 
   3   4   4      143.81      151.76      6.58 o 
   4   4   4      159.31      153.34      6.03 o 
   5   4   4      230.39      236.79      8.21 o 
   6   4   4      177.33      189.68      7.96 o 
   7   4   4        9.49       12.47     15.60 o 
  -8   5   4        2.46        3.40     17.04 o 
  -7   5   4        1.60       16.92     14.73 o 
  -6   5   4        6.23       14.00     13.46 o 
  -5   5   4       78.90       86.46      4.31 o 
  -4   5   4      703.05      691.64     23.59 o 
  -3   5   4      204.22      184.01      7.60 o 
  -2   5   4       56.01       49.51      2.70 o 
  -1   5   4      846.79      841.00     20.19 o 
   0   5   4      236.22      231.73      7.75 o 
   1   5   4     1310.59     1352.49     26.27 o 
   2   5   4      285.48      276.20     10.57 o 
   3   5   4        0.57       -2.23      8.76 o 
   4   5   4        4.94       14.66     10.84 o 
   5   5   4      154.58      159.33      5.46 o 
   6   5   4       10.33        2.72     15.29 o 
   7   5   4       37.68       34.36      5.47 o 
  -8   6   4        4.37       -3.41     17.79 o 
  -7   6   4        6.39       23.20     14.47 o 
  -6   6   4        2.93       24.62     11.92 o 
  -5   6   4       48.32       43.04      4.04 o 
  -4   6   4       95.03       92.99      3.99 o 
  -3   6   4      135.37      127.40      4.26 o 
  -2   6   4       11.67       -1.00      8.80 o 
  -1   6   4      100.90      107.74      3.42 o 
   0   6   4      119.67      105.36      3.58 o 
   1   6   4       46.00       48.68      2.85 o 
   2   6   4      104.27       95.63      3.68 o 
   3   6   4      143.63      143.67      4.84 o 
   4   6   4       89.12       83.08      4.42 o 
   5   6   4        4.29        5.86     12.40 o 
   6   6   4        9.40      -12.72     15.72 o 
   7   6   4        8.47       11.60     16.81 o 
  -8   7   4        0.07       17.65     16.53 o 
  -7   7   4       39.15       31.48     15.68 o 
  -6   7   4       34.56       19.73     14.69 o 
  -5   7   4       21.96       25.61      3.90 o 
  -4   7   4      207.64      192.37      7.50 o 
  -3   7   4        9.21       25.20      8.64 o 
  -2   7   4      557.68      543.06     19.60 o 
  -1   7   4      140.39      138.46      5.73 o 
   0   7   4       51.72       58.71      2.85 o 
   1   7   4      231.61      224.04      8.95 o 
   2   7   4      215.68      210.00      7.44 o 
   3   7   4        0.09       23.54      8.63 o 
   4   7   4       10.39       15.61     12.02 o 
   5   7   4        0.25       -7.58     13.18 o 
   6   7   4        5.44      -16.28     17.10 o 
   7   7   4       16.27       -0.98     17.45 o 
  -8   8   4        3.69       12.10     17.21 o 
  -7   8   4       44.47       45.28     17.08 o 
  -6   8   4       21.13       30.99     14.56 o 
  -5   8   4       15.65       27.21     12.76 o 
  -4   8   4       59.30       51.80      3.95 o 
  -3   8   4      169.14      176.12      6.21 o 
  -2   8   4      350.61      385.32     12.68 o 
  -1   8   4      178.78      173.19      6.56 o 
   0   8   4       83.61       76.00      3.33 o 
   1   8   4       80.20       78.74      3.40 o 
   2   8   4      499.11      479.05     18.17 o 
   3   8   4       95.80       92.17      4.19 o 
   4   8   4      259.85      242.25      9.19 o 
   5   8   4       62.97       65.24      4.96 o 
   6   8   4       10.16       32.79     15.43 o 
   7   8   4       24.57       59.37     18.39 o 
  -8   9   4        1.58       -9.12     16.65 o 
  -7   9   4        1.18        7.36     16.22 o 
  -6   9   4       60.61       49.26     15.12 o 
  -5   9   4       61.63       30.24     15.08 o 
  -4   9   4      212.79      216.53      7.57 o 
  -3   9   4      517.03      479.11     19.51 o 
  -2   9   4        7.50        4.67      9.23 o 
  -1   9   4      301.50      293.12     11.38 o 
   0   9   4       28.95       16.44      9.79 o 
   1   9   4       65.93       65.43      3.38 o 
   2   9   4      107.52      109.37      4.20 o 
   3   9   4       11.25       23.69     10.86 o 
   4   9   4       74.05       67.53      4.62 o 
   5   9   4       25.83       28.97     14.23 o 
   6   9   4       18.43        4.38     15.79 o 
  -7  10   4        0.25       -6.21     15.86 o 
  -6  10   4        5.63        0.84     15.07 o 
  -5  10   4       65.60       68.76      4.81 o 
  -4  10   4        5.12       -1.27     13.19 o 
  -3  10   4        3.32       10.45     11.20 o 
  -2  10   4       17.01       11.47      9.69 o 
  -1  10   4      101.36       95.02      3.79 o 
   0  10   4      290.59      279.30      9.47 o 
   1  10   4        0.92       -7.55      9.02 o 
   2  10   4       44.55       43.89      3.77 o 
   3  10   4       33.01       20.53     12.13 o 
   4  10   4       30.75       33.03      4.17 o 
   5  10   4       25.27       14.10     14.84 o 
   6  10   4       20.08       29.36     16.90 o 
  -7  11   4        1.04      -16.92     18.10 o 
  -6  11   4       41.26       38.79      5.33 o 
  -5  11   4        0.07      -14.48     14.48 o 
  -4  11   4      173.16      167.87      6.12 o 
  -3  11   4       17.27       24.15     11.49 o 
  -2  11   4       28.21       29.66     11.03 o 
  -1  11   4       62.36       64.02      3.53 o 
   0  11   4       24.42        8.05     10.63 o 
   1  11   4       99.17       97.67      4.11 o 
   2  11   4       69.09       73.98      4.10 o 
   3  11   4       34.71       36.20     12.42 o 
   4  11   4       70.67       72.14      4.93 o 
   5  11   4       18.52       30.29     15.76 o 
   6  11   4        0.92        1.51     16.07 o 
  -7  12   4        3.20        9.67     16.61 o 
  -6  12   4        9.92        5.96     16.54 o 
  -5  12   4       65.35       67.31      5.02 o 
  -4  12   4        1.87        8.12     11.98 o 
  -3  12   4        0.02       -2.94     11.53 o 
  -2  12   4       20.97       24.11     10.77 o 
  -1  12   4        0.04       -8.26      9.60 o 
   0  12   4      612.59      618.56     24.02 o 
   1  12   4       85.39       85.22      4.41 o 
   2  12   4       10.56       -0.86     11.91 o 
   3  12   4       64.36       58.68      4.53 o 
   4  12   4        0.05      -15.49     15.49 o 
   5  12   4       36.52       39.02      5.28 o 
   6  12   4       34.28       41.88     18.70 o 
  -7  13   4        5.51        0.06     18.67 o 
  -6  13   4        5.97       20.58     15.19 o 
  -5  13   4        7.47        8.94     12.94 o 
  -4  13   4        0.00      -13.46     13.46 o 
  -3  13   4      168.24      165.22      7.07 o 
  -2  13   4      235.67      247.65      7.88 o 
  -1  13   4       59.47       61.55      4.12 o 
   0  13   4       25.04       38.44     10.35 o 
   1  13   4        7.06       19.32     12.07 o 
   2  13   4       75.54       83.77      4.59 o 
   3  13   4      105.72      112.58      5.29 o 
   4  13   4        1.58        2.07     14.18 o 
   5  13   4        5.99        3.71     14.66 o 
   6  13   4        0.67      -19.65     19.65 o 
  -6  14   4        4.23       12.70     15.58 o 
  -5  14   4       11.90        9.76     16.28 o 
  -4  14   4        0.20        8.45     12.49 o 
  -3  14   4       11.24       15.52     13.40 o 
  -2  14   4       91.17       90.54      5.00 o 
  -1  14   4        8.83        6.76     11.67 o 
   0  14   4        9.26       -8.51     12.77 o 
   1  14   4       60.14       43.49     14.65 o 
   2  14   4       50.68       58.80      4.67 o 
   3  14   4        0.43      -12.95     12.95 o 
   4  14   4        0.93        5.35     14.20 o 
   5  14   4       36.08       36.56     18.87 o 
  -6  15   4        1.26       14.92     14.18 o 
  -5  15   4        0.76       10.65     15.73 o 
  -4  15   4        0.70       10.76     13.73 o 
  -3  15   4       14.31       21.26     13.06 o 
  -2  15   4        1.17        1.73     12.74 o 
  -1  15   4        0.21        1.04     11.68 o 
   0  15   4        3.35       36.31     12.36 o 
   1  15   4        6.03       -0.45     11.46 o 
   2  15   4       10.99       17.17     11.99 o 
   3  15   4       21.23       17.23     14.77 o 
   4  15   4        0.54       12.83     15.64 o 
   5  15   4        4.86       30.71     17.23 o 
  -5  16   4        5.00       -5.04     15.31 o 
  -4  16   4        9.69       16.21     15.55 o 
  -3  16   4        3.88       -2.51     13.46 o 
  -2  16   4       31.01       -3.88     15.15 o 
  -1  16   4       19.78       38.05     13.40 o 
   0  16   4       30.91       26.75     13.73 o 
   1  16   4       20.34       29.25     14.35 o 
   2  16   4       27.34       -2.33     16.40 o 
   3  16   4        1.74       -6.98     15.45 o 
   4  16   4        4.96        8.02     16.30 o 
  -5  17   4        1.00      -19.61     19.61 o 
  -4  17   4        0.14        3.61     15.13 o 
  -3  17   4       26.19       26.87     15.91 o 
  -2  17   4       93.34       98.89      5.76 o 
  -1  17   4       17.99       14.60     15.33 o 
   0  17   4        1.97        9.83     12.09 o 
   1  17   4        9.30       18.26     14.17 o 
   2  17   4       22.73       30.16     15.06 o 
   3  17   4       39.07        7.02     18.63 o 
   4  17   4        1.57        9.90     15.96 o 
  -4  18   4        0.93      -16.86     16.86 o 
  -3  18   4        0.52       11.12     14.60 o 
  -2  18   4        0.44       -7.85     14.84 o 
  -1  18   4       14.17      -17.31     17.31 o 
   0  18   4        0.76      -14.78     14.78 o 
   1  18   4        2.33      -12.70     13.80 o 
   2  18   4        0.68        2.59     14.79 o 
   3  18   4        2.20       12.68     17.09 o 
  -4  19   4        8.35       12.73     15.66 o 
  -3  19   4        4.35        0.78     14.32 o 
  -2  19   4        4.26       -9.34     15.33 o 
  -1  19   4        0.01        8.88     14.94 o 
   0  19   4        7.96      -13.45     15.31 o 
   1  19   4        1.90      -11.23     14.05 o 
   2  19   4        1.49      -15.73     15.73 o 
   3  19   4       19.77       33.93     17.78 o 
  -3  20   4        0.41        5.23     17.01 o 
  -2  20   4        3.13        8.58     15.97 o 
  -1  20   4        5.79      -13.50     17.52 o 
   0  20   4       19.68       26.40     16.05 o 
   1  20   4        0.40      -16.53     16.53 o 
   2  20   4        7.12       12.28     17.79 o 
  -1  21   4        4.71       12.65     16.27 o 
   0  21   4        0.02       15.34     14.95 o 
  -8   1   5        0.22        5.61     16.37 o 
  -7   1   5       14.84       -6.05     16.35 o 
  -6   1   5        0.55       -7.85     12.43 o 
  -5   1   5       13.64       10.86     11.34 o 
  -4   1   5       34.14       35.49      3.29 o 
  -3   1   5      320.58      332.39     11.15 o 
  -2   1   5     2024.06     1983.15     31.26 o 
  -1   1   5      756.02      754.33     19.53 o 
   0   1   5      257.31      242.88      9.24 o 
   1   1   5      384.58      378.51     14.00 o 
   2   1   5     1499.40     1488.56     29.88 o 
   3   1   5       51.69       48.25      3.55 o 
   4   1   5      690.80      698.02     25.55 o 
   5   1   5       34.53       29.87     11.68 o 
   6   1   5        0.81        4.10     14.40 o 
   7   1   5        1.85        7.48     15.27 o 
  -8   2   5       21.07        9.87     17.03 o 
  -7   2   5        8.80       16.77     14.37 o 
  -6   2   5        3.32       -8.33     14.08 o 
  -5   2   5        1.88        4.66     10.26 o 
  -4   2   5      572.76      570.52     20.95 o 
  -3   2   5       35.71       34.00      2.86 o 
  -2   2   5      295.02      260.83     10.00 o 
  -1   2   5      114.02      119.87      4.13 o 
   0   2   5      126.09      132.48      5.02 o 
   1   2   5      344.73      302.40     10.36 o 
   2   2   5       51.34       51.96      3.10 o 
   3   2   5      166.04      162.76      6.45 o 
   4   2   5      234.41      240.96      8.11 o 
   5   2   5       56.56       59.52      4.60 o 
   6   2   5        3.29       14.97     14.02 o 
   7   2   5       44.68       44.97      5.81 o 
  -8   3   5        0.07        8.91     16.92 o 
  -7   3   5        0.06      -15.26     15.68 o 
  -6   3   5       11.16       23.88     12.28 o 
  -5   3   5        0.17      -11.76     11.80 o 
  -4   3   5        0.58       -2.96      9.37 o 
  -3   3   5      400.64      365.84     14.50 o 
  -2   3   5      141.45      133.34      5.02 o 
  -1   3   5     2688.53     2557.99     34.80 o 
   0   3   5     1334.07     1248.82     24.75 o 
   1   3   5     1262.12     1238.40     25.90 o 
   2   3   5       28.20       31.79      9.21 o 
   3   3   5       78.01       77.61      3.79 o 
   4   3   5       27.76       17.07     10.65 o 
   5   3   5      159.82      154.81      5.83 o 
   6   3   5       24.80       22.99     14.21 o 
   7   3   5        8.56        8.20     17.70 o 
  -8   4   5        0.07       -5.64     17.74 o 
  -7   4   5        0.50       29.58     14.55 o 
  -6   4   5       30.80       40.83     14.05 o 
  -5   4   5       35.97       17.95     12.75 o 
  -4   4   5      158.83      154.48      5.30 o 
  -3   4   5      160.43      155.47      6.18 o 
  -2   4   5        5.93        3.96      7.32 o 
  -1   4   5       49.24       51.22      2.96 o 
   0   4   5       13.90        6.00      8.07 o 
   1   4   5        0.03        8.25      7.50 o 
   2   4   5        9.04        7.82      8.48 o 
   3   4   5      105.05       93.01      4.16 o 
   4   4   5      101.39       94.93      4.47 o 
   5   4   5        7.10        2.23     14.51 o 
   6   4   5        1.40       14.51     13.42 o 
   7   4   5        9.07       22.71     16.16 o 
  -8   5   5        5.06        3.76     16.24 o 
  -7   5   5       41.65       48.81     17.16 o 
  -6   5   5        4.86        3.52     12.05 o 
  -5   5   5       17.21       15.93     11.91 o 
  -4   5   5        0.52        7.17      9.67 o 
  -3   5   5      275.46      258.81      9.03 o 
  -2   5   5        4.12        8.35      7.71 o 
  -1   5   5     1088.09     1115.14     24.93 o 
   0   5   5      246.63      260.70      9.79 o 
   1   5   5      222.99      203.17      7.74 o 
   2   5   5       30.63       32.27      3.05 o 
   3   5   5       43.53       51.63      3.76 o 
   4   5   5      123.69      123.57      4.66 o 
   5   5   5        7.64        6.27     12.74 o 
   6   5   5       12.98       15.46     14.99 o 
   7   5   5        0.08        6.58     15.79 o 
  -8   6   5        3.35      -16.26     18.65 o 
  -7   6   5        8.39       31.61     15.53 o 
  -6   6   5        1.55       -0.71     12.74 o 
  -5   6   5       69.52       78.10      4.40 o 
  -4   6   5       56.03       67.55      3.82 o 
  -3   6   5      292.51      299.76     10.19 o 
  -2   6   5      233.30      217.07      8.25 o 
  -1   6   5       53.86       58.75      3.02 o 
   0   6   5        0.50       -8.03      8.03 o 
   1   6   5      301.92      332.78     11.51 o 
   2   6   5       30.00       21.18      3.09 o 
   3   6   5      911.11      937.89     28.45 o 
   4   6   5        5.01       12.20     11.69 o 
   5   6   5       25.36       -8.27     15.00 o 
   6   6   5        3.42       -2.77     14.88 o 
   7   6   5        0.02       22.32     16.07 o 
  -8   7   5        2.24       13.50     15.90 o 
  -7   7   5        0.67      -10.09     15.75 o 
  -6   7   5        7.64       28.91     12.83 o 
  -5   7   5       72.77       68.51      4.48 o 
  -4   7   5        1.28       18.46      9.21 o 
  -3   7   5      371.38      365.62     13.48 o 
  -2   7   5      179.42      181.53      6.67 o 
  -1   7   5        0.08        6.89      8.13 o 
   0   7   5      993.70      990.79     25.92 o 
   1   7   5      862.16      851.26     24.41 o 
   2   7   5       90.88       93.99      3.98 o 
   3   7   5        3.95       -8.21     10.91 o 
   4   7   5        9.56        3.42     11.12 o 
   5   7   5       49.29       42.42     15.74 o 
   6   7   5       48.91       57.46      5.54 o 
  -8   8   5        0.16       17.14     17.44 o 
  -7   8   5        0.18      -14.90     17.61 o 
  -6   8   5        0.12        6.55     13.02 o 
  -5   8   5       11.84       16.29     12.42 o 
  -4   8   5        1.76       -3.34     10.44 o 
  -3   8   5        1.05       -7.36      9.86 o 
  -2   8   5       44.91       45.32      3.30 o 
  -1   8   5       50.16       40.38      3.19 o 
   0   8   5       34.58       21.31     10.67 o 
   1   8   5        2.42       -3.75     10.15 o 
   2   8   5       40.43       39.91      3.59 o 
   3   8   5       74.33       72.05      4.17 o 
   4   8   5       12.72       -4.19     13.25 o 
   5   8   5        0.16        3.63     15.21 o 
   6   8   5        0.12      -16.58     16.58 o 
  -7   9   5        8.37       19.51     15.94 o 
  -6   9   5        0.45       10.72     12.62 o 
  -5   9   5      111.90      110.31      5.25 o 
  -4   9   5        6.38       23.76     10.55 o 
  -3   9   5       14.36        2.99     10.87 o 
  -2   9   5        1.71        2.93      9.37 o 
  -1   9   5       24.87       26.10      9.07 o 
   0   9   5       71.35       65.75      3.56 o 
   1   9   5      252.13      247.89      9.65 o 
   2   9   5       25.09       20.05     11.92 o 
   3   9   5        7.12       -7.61     12.39 o 
   4   9   5       10.93       -3.56     13.96 o 
   5   9   5        7.17       27.74     12.88 o 
   6   9   5       45.30       41.24     17.96 o 
  -7  10   5        0.79       -0.60     15.26 o 
  -6  10   5        2.71       18.65     14.00 o 
  -5  10   5        4.40        2.48     13.55 o 
  -4  10   5       30.23       33.54     12.95 o 
  -3  10   5      124.70      135.67      4.78 o 
  -2  10   5      150.43      156.74      5.41 o 
  -1  10   5      135.40      130.48      4.30 o 
   0  10   5      478.42      487.18     18.24 o 
   1  10   5        4.30       21.72     10.64 o 
   2  10   5      520.18      542.43     18.62 o 
   3  10   5        1.23        8.12     10.88 o 
   4  10   5      248.74      252.04      8.99 o 
   5  10   5        0.66       -6.55     13.68 o 
   6  10   5       14.14       -6.87     17.88 o 
  -7  11   5        0.06       -5.12     15.39 o 
  -6  11   5       37.52       46.21     16.27 o 
  -5  11   5        8.46        5.60     12.87 o 
  -4  11   5        3.50      -13.98     13.98 o 
  -3  11   5        0.51      -12.50     12.50 o 
  -2  11   5       41.86       45.00     13.46 o 
  -1  11   5       63.54       68.06      4.01 o 
   0  11   5      576.68      534.76     21.16 o 
   1  11   5       36.29       39.96     12.54 o 
   2  11   5       95.07      105.41      4.73 o 
   3  11   5        0.05        5.90     12.23 o 
   4  11   5        1.76      -15.38     15.38 o 
   5  11   5       48.14       53.47      5.56 o 
   6  11   5        9.98       -6.68     16.74 o 
  -7  12   5        1.00       -4.36     17.03 o 
  -6  12   5        7.33       18.27     14.68 o 
  -5  12   5       28.28       32.47     15.27 o 
  -4  12   5        0.02        5.49     11.20 o 
  -3  12   5       77.11       93.50      4.55 o 
  -2  12   5      142.64      146.76      5.08 o 
  -1  12   5       38.98       22.16     11.63 o 
   0  12   5        0.56      -12.92     12.92 o 
   1  12   5        1.04        5.22     11.06 o 
   2  12   5       52.29       52.55      4.48 o 
   3  12   5        5.14       -9.48     13.43 o 
   4  12   5        3.31       -9.49     14.46 o 
   5  12   5        5.38       12.16     16.40 o 
  -6  13   5       29.04       20.51     18.45 o 
  -5  13   5       37.98       31.59      5.19 o 
  -4  13   5        7.79       -0.62     12.80 o 
  -3  13   5        5.83      -10.11     14.02 o 
  -2  13   5        4.77       13.92     11.75 o 
  -1  13   5       54.79       49.32      4.25 o 
   0  13   5      163.87      159.83      5.30 o 
   1  13   5        0.98        6.15     12.58 o 
   2  13   5       10.59       24.40     12.19 o 
   3  13   5        0.03      -13.47     13.47 o 
   4  13   5        0.52       29.17     12.21 o 
   5  13   5       25.54       60.40     16.79 o 
  -6  14   5        0.96        1.59     16.13 o 
  -5  14   5        9.01       12.57     15.32 o 
  -4  14   5       37.59       42.82      5.10 o 
  -3  14   5       65.08       90.30      5.00 o 
  -2  14   5        0.05      -11.96     11.96 o 
  -1  14   5       13.99       14.17     13.44 o 
   0  14   5        0.01        2.47     12.37 o 
   1  14   5       53.33       46.43      4.67 o 
   2  14   5      102.06      105.85      5.36 o 
   3  14   5       48.41       36.84     17.75 o 
   4  14   5        9.32       22.84     14.56 o 
   5  14   5       19.45       28.81     17.12 o 
  -6  15   5        0.11      -16.47     17.54 o 
  -5  15   5        0.82       12.37     15.18 o 
  -4  15   5       38.93       23.71     15.92 o 
  -3  15   5       24.85       40.86     13.37 o 
  -2  15   5       38.93       47.76     15.50 o 
  -1  15   5      209.61      213.94      8.35 o 
   0  15   5        1.68       12.19     12.84 o 
   1  15   5       44.38       34.67     16.96 o 
   2  15   5       48.77       33.60     15.79 o 
   3  15   5        8.51       17.66     14.45 o 
   4  15   5       34.70       41.91     19.39 o 
  -5  16   5        2.01       25.74     15.14 o 
  -4  16   5        1.72      -15.31     15.31 o 
  -3  16   5        4.01       -4.81     15.03 o 
  -2  16   5        0.97       -6.35     13.90 o 
  -1  16   5        0.21       -7.39     14.64 o 
   0  16   5       12.11        3.64     14.51 o 
   1  16   5        0.04       -7.27     13.63 o 
   2  16   5        2.75       -2.92     15.37 o 
   3  16   5       13.94       17.14      5.10 o 
   4  16   5       21.24       -7.85     16.93 o 
  -5  17   5        3.20        8.09     14.90 o 
  -4  17   5       22.84        4.67     16.43 o 
  -3  17   5        0.10       11.98     14.11 o 
  -2  17   5        0.04       -1.73     14.56 o 
  -1  17   5       44.76       29.13     15.83 o 
   0  17   5       14.53       39.49     14.06 o 
   1  17   5        2.12        0.45     13.92 o 
   2  17   5        6.93       -0.68     15.06 o 
   3  17   5        6.18       -0.90     16.84 o 
  -4  18   5        3.30      -17.11     17.11 o 
  -3  18   5       19.86       35.50     16.71 o 
  -2  18   5        0.13       33.40     14.43 o 
  -1  18   5        5.42        5.47     15.23 o 
   0  18   5        1.27        3.02      4.92 o 
   1  18   5        3.08       26.24     14.54 o 
   2  18   5        5.51        3.67     16.36 o 
   3  18   5       14.27       18.27     17.42 o 
  -3  19   5        1.44       -7.96     17.41 o 
  -2  19   5        3.15       12.02     14.46 o 
  -1  19   5        5.36        4.82      4.99 o 
   0  19   5       57.11       60.75      5.93 o 
   1  19   5        3.20        7.28     15.98 o 
   2  19   5        3.02        4.30     15.48 o 
  -2  20   5       10.13       -2.91     15.89 o 
  -1  20   5        3.57       14.72     16.00 o 
   0  20   5        1.11      -10.02     15.95 o 
   1  20   5        0.27      -19.61     19.61 o 
  -8   0   6       46.51       55.79      6.32 o 
  -7   0   6        9.33       25.34     13.99 o 
  -6   0   6       12.55        6.54     13.14 o 
  -5   0   6      333.04      324.01     13.05 o 
  -4   0   6      194.62      210.17      7.32 o 
  -3   0   6        0.67       -7.59      8.84 o 
  -2   0   6      647.94      617.16     20.07 o 
  -1   0   6      798.86      886.93     22.82 o 
   0   0   6       60.15       60.69      2.99 o 
   1   0   6       28.46       25.85     10.03 o 
   2   0   6       18.67       22.42      3.01 o 
   3   0   6      193.62      191.99      7.29 o 
   4   0   6      119.21      106.73      6.69 o 
   5   0   6       84.32       80.95      5.10 o 
   6   0   6      182.48      195.93      7.19 o 
  -8   1   6        3.85       -1.96     16.48 o 
  -7   1   6        3.85       -0.96     15.15 o 
  -6   1   6       10.71        9.45      4.37 o 
  -5   1   6        3.68       -6.08     12.62 o 
  -4   1   6       31.35       37.75      3.52 o 
  -3   1   6       19.55       22.22      9.46 o 
  -2   1   6      611.84      639.66     20.97 o 
  -1   1   6       85.29       86.32      3.51 o 
   0   1   6        0.77       -0.26      8.37 o 
   1   1   6      217.22      222.05      6.97 o 
   2   1   6      203.71      196.54      8.04 o 
   3   1   6      477.42      460.07     15.38 o 
   4   1   6       43.27       55.54      4.32 o 
   5   1   6        3.03       -3.05     11.74 o 
   6   1   6        2.76      -10.68     17.04 o 
  -8   2   6        7.78      -10.12     17.46 o 
  -7   2   6        0.93       -9.94     16.07 o 
  -6   2   6       59.46       59.87      4.85 o 
  -5   2   6       43.61       39.91     14.07 o 
  -4   2   6        6.17       12.95      9.73 o 
  -3   2   6        1.87       -9.45      9.45 o 
  -2   2   6      776.89      728.89     22.11 o 
  -1   2   6      909.99      838.82     23.38 o 
   0   2   6       84.98       75.27      3.20 o 
   1   2   6       15.76        6.94      9.28 o 
   2   2   6      127.40      131.31      5.53 o 
   3   2   6       15.82       27.16      3.68 o 
   4   2   6        3.14       14.81     12.24 o 
   5   2   6        6.56      -10.88     14.11 o 
   6   2   6       11.15        5.69     15.10 o 
  -8   3   6       10.14       18.78     15.96 o 
  -7   3   6        2.55        6.93     15.26 o 
  -6   3   6       15.75       19.33     13.51 o 
  -5   3   6        6.24       -2.19     11.45 o 
  -4   3   6        2.84        3.83      9.60 o 
  -3   3   6       88.33       85.11      3.62 o 
  -2   3   6      876.63      836.03     23.47 o 
  -1   3   6       87.47       81.53      3.46 o 
   0   3   6       77.08       78.02      3.31 o 
   1   3   6       19.65       23.10      9.00 o 
   2   3   6       61.78       57.64      3.52 o 
   3   3   6      406.85      387.96     14.80 o 
   4   3   6        0.01      -13.29     13.29 o 
   5   3   6        7.19        7.62     13.37 o 
   6   3   6        3.22       -1.86     15.65 o 
  -8   4   6        2.07       -5.79     18.18 o 
  -7   4   6       62.17       62.58      5.85 o 
  -6   4   6       64.32       69.42      4.95 o 
  -5   4   6       93.34       96.02      4.76 o 
  -4   4   6        3.23       10.46      9.38 o 
  -3   4   6       43.13       39.46      3.32 o 
  -2   4   6        4.97       15.01      8.53 o 
  -1   4   6      190.50      173.69      6.23 o 
   0   4   6      193.32      193.43      7.15 o 
   1   4   6        2.39        2.49      9.44 o 
   2   4   6       13.25        1.66     10.17 o 
   3   4   6       29.07       17.71     12.20 o 
   4   4   6       70.13       66.81      4.59 o 
   5   4   6      161.15      167.72      6.22 o 
   6   4   6       39.91       42.36     16.87 o 
  -8   5   6        1.65      -15.59     19.70 o 
  -7   5   6        2.49      -16.11     16.11 o 
  -6   5   6       40.18       39.77     15.39 o 
  -5   5   6       43.01       48.45      4.50 o 
  -4   5   6       79.69       93.40      4.20 o 
  -3   5   6       43.26       35.80     11.56 o 
  -2   5   6       54.26       54.37      3.28 o 
  -1   5   6      104.29      107.89      3.61 o 
   0   5   6      152.79      146.49      5.97 o 
   1   5   6      557.05      523.51     19.06 o 
   2   5   6      211.36      208.85      6.84 o 
   3   5   6      219.51      220.68      7.70 o 
   4   5   6      108.80      112.01      5.15 o 
   5   5   6       85.60       83.95      5.56 o 
   6   5   6       18.02       33.54     15.19 o 
  -8   6   6        6.82      -12.01     19.03 o 
  -7   6   6       10.49       19.59     16.43 o 
  -6   6   6       17.81       19.71     13.96 o 
  -5   6   6        1.85       18.06     11.54 o 
  -4   6   6      110.91      108.56      4.62 o 
  -3   6   6       29.00       32.90      3.35 o 
  -2   6   6        3.34        0.64      8.53 o 
  -1   6   6        0.03        4.29      8.77 o 
   0   6   6       12.62       22.55      8.93 o 
   1   6   6      157.36      144.78      5.15 o 
   2   6   6        2.46        5.12     10.46 o 
   3   6   6       82.47       81.21      4.47 o 
   4   6   6        0.27       -0.50     11.79 o 
   5   6   6        5.75       26.48     14.12 o 
   6   6   6        1.52        2.89     14.82 o 
  -7   7   6       11.14       14.06     15.33 o 
  -6   7   6       50.35       55.46      4.96 o 
  -5   7   6       24.07       15.37     12.13 o 
  -4   7   6        0.79        4.15     11.52 o 
  -3   7   6      184.13      189.94      6.67 o 
  -2   7   6        0.56        2.43      9.00 o 
  -1   7   6       22.72       17.10      9.17 o 
   0   7   6       57.94       63.19      3.42 o 
   1   7   6       58.94       62.55      3.71 o 
   2   7   6        0.49       -2.74     10.76 o 
   3   7   6      116.75      107.91      4.85 o 
   4   7   6        3.61      -13.14     14.17 o 
   5   7   6        9.14       26.25     14.01 o 
   6   7   6       21.96       17.43     16.90 o 
  -7   8   6        5.67       12.32     15.42 o 
  -6   8   6       10.62       19.17     13.95 o 
  -5   8   6       50.72       35.30     14.70 o 
  -4   8   6       36.50       37.32      4.02 o 
  -3   8   6       19.48       18.41     11.53 o 
  -2   8   6      161.38      157.40      5.12 o 
  -1   8   6      430.23      403.27     14.51 o 
   0   8   6       19.07       19.89      3.26 o 
   1   8   6       23.73       21.17     10.52 o 
   2   8   6        0.03      -11.73     11.73 o 
   3   8   6        2.43      -12.46     12.46 o 
   4   8   6      102.06      115.49      5.52 o 
   5   8   6       10.15       19.92     13.92 o 
   6   8   6       31.62       28.35     17.41 o 
  -7   9   6       20.94       22.24     17.76 o 
  -6   9   6        6.78       -1.07     15.70 o 
  -5   9   6        5.10       14.56     14.00 o 
  -4   9   6       71.42       68.96      4.70 o 
  -3   9   6       10.59        9.22     10.60 o 
  -2   9   6        0.69        7.20     10.40 o 
  -1   9   6      283.27      286.41     10.09 o 
   0   9   6        5.85       -4.03     10.73 o 
   1   9   6       37.67       39.02     11.94 o 
   2   9   6      392.83      386.18     13.20 o 
   3   9   6        0.10       -0.73     12.52 o 
   4   9   6      162.67      171.25      6.33 o 
   5   9   6        0.12       -3.87     15.10 o 
   6   9   6        0.93      -13.05     18.19 o 
  -7  10   6        1.37      -20.17     20.17 o 
  -6  10   6       26.56       14.08     16.34 o 
  -5  10   6        1.28       -1.07     14.76 o 
  -4  10   6       20.66       16.09     12.85 o 
  -3  10   6        7.48        5.72     12.32 o 
  -2  10   6       48.96       52.06      3.89 o 
  -1  10   6        2.04       21.45     11.26 o 
   0  10   6        8.28       17.65     11.13 o 
   1  10   6        3.34        8.53     11.50 o 
   2  10   6       23.45       20.66     13.07 o 
   3  10   6       10.02       22.55     12.24 o 
   4  10   6        0.03       21.35     14.22 o 
   5  10   6       26.77       40.35     16.63 o 
  -7  11   6        6.49       -5.77     17.96 o 
  -6  11   6        2.33       12.99     14.99 o 
  -5  11   6        2.49        8.75     13.47 o 
  -4  11   6       68.14       68.56      4.76 o 
  -3  11   6       29.77       30.72     13.85 o 
  -2  11   6        1.06        6.90     10.40 o 
  -1  11   6      165.19      150.60      6.00 o 
   0  11   6       41.49       27.81     12.98 o 
   1  11   6       41.60       30.83     12.68 o 
   2  11   6       46.32       43.15      4.35 o 
   3  11   6       12.00        9.95     13.66 o 
   4  11   6       13.57        0.94     15.91 o 
   5  11   6        1.99      -13.06     15.83 o 
  -6  12   6       19.95       28.43      5.44 o 
  -5  12   6       13.52        5.79     15.76 o 
  -4  12   6        0.80        7.37     12.94 o 
  -3  12   6        0.60        8.37     12.36 o 
  -2  12   6       29.09       34.94     12.87 o 
  -1  12   6      158.03      164.03      6.23 o 
   0  12   6      165.97      168.74      6.72 o 
   1  12   6        6.45       17.01     11.83 o 
   2  12   6        1.39       28.68     11.92 o 
   3  12   6        4.14        1.02     14.38 o 
   4  12   6        8.84       35.86     14.51 o 
   5  12   6       15.94        6.02      5.55 o 
  -6  13   6        1.10      -10.11     17.32 o 
  -5  13   6        3.33       16.45     16.02 o 
  -4  13   6        3.35      -11.43     15.42 o 
  -3  13   6      101.91       94.20      5.36 o 
  -2  13   6       24.03       28.99     12.93 o 
  -1  13   6        7.50       12.25     12.29 o 
   0  13   6       26.65       14.91     15.02 o 
   1  13   6        8.48       30.14     11.48 o 
   2  13   6       41.98       42.67      4.75 o 
   3  13   6       57.55       71.92      5.42 o 
   4  13   6       11.92      -12.24     18.13 o 
   5  13   6        3.46       15.08     16.73 o 
  -6  14   6        0.30       -3.30     17.56 o 
  -5  14   6        0.08       25.09     15.51 o 
  -4  14   6       18.21        7.83     15.73 o 
  -3  14   6       28.30       19.92     15.74 o 
  -2  14   6        4.58      -12.84     12.84 o 
  -1  14   6        1.76      -13.83     13.83 o 
   0  14   6       23.88       14.77     13.57 o 
   1  14   6       97.96      100.05      5.35 o 
   2  14   6        5.87        2.32     13.27 o 
   3  14   6        5.48       34.37     15.25 o 
   4  14   6        8.65       11.94     15.35 o 
  -5  15   6        1.87       -1.96     16.50 o 
  -4  15   6        3.58       -1.91     15.63 o 
  -3  15   6        1.66        0.48     13.26 o 
  -2  15   6        4.43        1.06     14.11 o 
  -1  15   6        1.13      -13.04     13.04 o 
   0  15   6        1.85       -9.93     13.59 o 
   1  15   6        0.54       -6.38     13.77 o 
   2  15   6        2.55       -7.05     15.80 o 
   3  15   6        6.32       19.84     15.94 o 
   4  15   6        5.93       15.61     17.95 o 
  -5  16   6        0.73      -16.21     17.08 o 
  -4  16   6       12.57       20.29     14.90 o 
  -3  16   6       31.15       11.21     16.73 o 
  -2  16   6        2.63        2.01     15.41 o 
  -1  16   6       18.00       16.51     15.40 o 
   0  16   6       15.99       29.50     14.95 o 
   1  16   6       78.52       92.02      5.77 o 
   2  16   6        0.57        7.29     12.70 o 
   3  16   6       11.30       -9.24     18.31 o 
  -4  17   6        0.08       -0.75     16.45 o 
  -3  17   6       29.79       32.12     15.26 o 
  -2  17   6       15.29       27.52     15.69 o 
  -1  17   6        7.19       21.89     15.47 o 
   0  17   6        8.99       25.39     14.58 o 
   1  17   6        0.39        3.03     12.87 o 
   2  17   6       20.89       47.43     16.93 o 
   3  17   6       13.30       23.13     17.66 o 
  -3  18   6        9.57       -0.86     16.92 o 
  -2  18   6       19.46       42.18     18.15 o 
  -1  18   6        0.43        6.21     14.12 o 
   0  18   6        8.61        3.72     15.62 o 
   1  18   6        7.68       13.22     14.59 o 
   2  18   6       10.73       -4.54     17.77 o 
  -2  19   6        3.83       27.70     16.25 o 
  -1  19   6        0.17      -14.55     15.81 o 
   0  19   6        3.75      -10.22     17.08 o 
   1  19   6        0.78      -16.27     16.27 o 
  -8   1   7        3.13        2.88     16.48 o 
  -7   1   7        4.47       41.44     14.99 o 
  -6   1   7        1.80        1.77     14.05 o 
  -5   1   7        3.00        1.54     12.24 o 
  -4   1   7        4.65        7.41     11.24 o 
  -3   1   7       30.46       18.37     10.12 o 
  -2   1   7      470.18      478.86     17.84 o 
  -1   1   7      182.02      177.61      6.58 o 
   0   1   7      111.27      108.88      4.86 o 
   1   1   7       23.45       21.53     10.72 o 
   2   1   7      222.23      222.18      7.69 o 
   3   1   7        7.38       19.12     11.48 o 
   4   1   7        0.21        9.90     12.39 o 
   5   1   7        7.47       -1.94     15.50 o 
   6   1   7        4.61      -17.12     17.15 o 
  -8   2   7        4.74       -5.97     18.74 o 
  -7   2   7        3.37       28.22     15.05 o 
  -6   2   7        0.01      -11.62     13.89 o 
  -5   2   7        9.02        8.70     11.94 o 
  -4   2   7      180.57      184.54      5.72 o 
  -3   2   7      293.31      283.36      9.50 o 
  -2   2   7       65.77       58.96      3.46 o 
  -1   2   7       62.83       60.10      3.35 o 
   0   2   7      216.50      219.34      8.30 o 
   1   2   7      120.13      118.44      4.19 o 
   2   2   7      139.96      150.28      5.44 o 
   3   2   7       71.37       70.91      4.54 o 
   4   2   7        9.49        8.03     13.11 o 
   5   2   7        2.91       -1.80     14.94 o 
   6   2   7       18.71       36.63     15.53 o 
  -8   3   7        0.20      -14.49     19.26 o 
  -7   3   7        0.38        1.14     15.95 o 
  -6   3   7       12.81       -1.80     14.14 o 
  -5   3   7        4.55       15.22     11.62 o 
  -4   3   7       29.96       38.95     11.76 o 
  -3   3   7       13.58       19.53     10.02 o 
  -2   3   7      143.17      137.61      5.04 o 
  -1   3   7       42.91       44.54      3.31 o 
   0   3   7      629.22      652.36     22.95 o 
   1   3   7      102.63      110.10      4.42 o 
   2   3   7      238.05      218.63      9.48 o 
   3   3   7        1.23        4.80     11.52 o 
   4   3   7       14.65        5.47      4.30 o 
   5   3   7       33.93       53.77     16.45 o 
   6   3   7        5.78      -17.20     17.20 o 
  -8   4   7        2.62       20.88     17.70 o 
  -7   4   7       17.82        4.02     17.26 o 
  -6   4   7       12.42       25.64     14.67 o 
  -5   4   7        0.01       -5.74     13.06 o 
  -4   4   7        0.98       -7.92     11.49 o 
  -3   4   7       11.45       25.70     10.55 o 
  -2   4   7      341.14      329.03     12.93 o 
  -1   4   7        5.74       16.49      8.91 o 
   0   4   7      161.81      162.84      5.39 o 
   1   4   7       26.84       17.00     10.61 o 
   2   4   7       89.84       95.07      4.53 o 
   3   4   7       28.53       17.08     13.16 o 
   4   4   7       21.82       25.19      4.20 o 
   5   4   7       24.07       41.14     16.01 o 
   6   4   7        0.82       20.66     15.99 o 
  -7   5   7        3.57      -13.67     15.88 o 
  -6   5   7       11.48       11.20     14.63 o 
  -5   5   7        5.26        0.94     12.40 o 
  -4   5   7        2.69       -7.16     10.92 o 
  -3   5   7       34.23       21.58     11.41 o 
  -2   5   7      118.27      118.82      4.22 o 
  -1   5   7       63.00       67.26      3.73 o 
   0   5   7       17.77       21.31     10.53 o 
   1   5   7        3.22       -9.72      9.94 o 
   2   5   7      142.55      144.16      4.80 o 
   3   5   7        0.20       -7.17     12.37 o 
   4   5   7       55.75       58.45      4.80 o 
   5   5   7        6.54      -17.62     17.62 o 
   6   5   7        0.99      -11.63     17.41 o 
  -7   6   7        0.14       -2.91     15.64 o 
  -6   6   7        0.06      -16.22     16.22 o 
  -5   6   7       51.08       54.92     15.26 o 
  -4   6   7        8.19       15.82     11.54 o 
  -3   6   7      218.61      225.00      7.72 o 
  -2   6   7      328.01      316.41     12.03 o 
  -1   6   7       55.49       51.41      3.57 o 
   0   6   7      165.58      167.66      5.67 o 
   1   6   7       15.72       12.08     10.83 o 
   2   6   7       21.97       34.72     11.21 o 
   3   6   7       26.91       35.98      4.14 o 
   4   6   7       58.99       65.30      5.14 o 
   5   6   7        0.00        4.48     15.73 o 
  -7   7   7        0.02      -16.41     16.43 o 
  -6   7   7        3.77        9.83     15.05 o 
  -5   7   7        6.14        0.30     12.32 o 
  -4   7   7        0.99      -12.69     12.69 o 
  -3   7   7      150.73      157.76      6.10 o 
  -2   7   7       10.83       -2.09     10.79 o 
  -1   7   7       10.41       -5.98     10.67 o 
   0   7   7      391.16      400.94     13.77 o 
   1   7   7      517.75      483.56     19.94 o 
   2   7   7        0.56        7.93     10.63 o 
   3   7   7        0.11      -13.25     13.25 o 
   4   7   7        1.11       -1.61     13.76 o 
   5   7   7       26.96       21.75     16.86 o 
  -7   8   7       11.06       17.15     17.48 o 
  -6   8   7        1.76      -15.74     15.74 o 
  -5   8   7        0.13       -7.79     13.02 o 
  -4   8   7       41.87       30.05     14.37 o 
  -3   8   7        0.99      -11.33     11.33 o 
  -2   8   7       20.56       31.96     11.39 o 
  -1   8   7       10.70       19.39      9.51 o 
   0   8   7        0.00      -11.86     11.86 o 
   1   8   7        6.00        0.69     11.60 o 
   2   8   7        0.00      -10.23     12.23 o 
   3   8   7        8.54       18.62     12.74 o 
   4   8   7        0.01        3.66     12.33 o 
   5   8   7       12.94       32.66     15.78 o 
  -7   9   7        2.05       -6.83     17.63 o 
  -6   9   7        0.04       29.31     14.87 o 
  -5   9   7       44.29       54.46      5.08 o 
  -4   9   7        0.03       11.90     12.31 o 
  -3   9   7        7.81       15.56     11.51 o 
  -2   9   7        2.35       -6.78     12.23 o 
  -1   9   7       64.06       66.63      4.12 o 
   0   9   7       81.91       89.99      4.25 o 
   1   9   7       96.68       94.33      4.74 o 
   2   9   7       19.89       31.38     12.44 o 
   3   9   7       18.31       14.75     13.24 o 
   4   9   7        0.74        4.33     14.81 o 
   5   9   7        6.07       -1.08     17.67 o 
  -7  10   7       12.25       12.21     18.04 o 
  -6  10   7        0.55      -16.63     16.63 o 
  -5  10   7       28.02       33.65      5.02 o 
  -4  10   7       28.60       37.22     14.64 o 
  -3  10   7       59.12       60.18      4.62 o 
  -2  10   7      148.57      151.07      5.41 o 
  -1  10   7        4.01       -7.80     12.84 o 
   0  10   7       62.52       65.78      4.31 o 
   1  10   7       80.77       86.51      4.74 o 
   2  10   7        1.26      -10.98     12.76 o 
   3  10   7      118.80      133.20      5.91 o 
   4  10   7        9.69       16.90      4.77 o 
   5  10   7        6.86      -16.16     17.21 o 
  -6  11   7       14.20       20.16     16.47 o 
  -5  11   7        1.90      -15.62     15.62 o 
  -4  11   7        1.06       -9.85     13.60 o 
  -3  11   7        0.18      -12.90     12.90 o 
  -2  11   7        4.61       23.51     12.30 o 
  -1  11   7      209.40      208.07      7.17 o 
   0  11   7        5.56       -7.29     12.84 o 
   1  11   7       62.96       44.83     14.80 o 
   2  11   7        4.19       -1.74     13.85 o 
   3  11   7       34.98       38.29     15.25 o 
   4  11   7       34.68       32.66     16.80 o 
  -6  12   7        2.11      -13.39     16.40 o 
  -5  12   7        2.88        1.08     16.15 o 
  -4  12   7       24.38       20.91     15.24 o 
  -3  12   7        7.22       17.22     12.71 o 
  -2  12   7        0.16        0.84     13.38 o 
  -1  12   7        3.39        4.27     12.76 o 
   0  12   7       42.06       44.74     13.86 o 
   1  12   7        7.31      -10.71     14.35 o 
   2  12   7       30.66       33.14      4.85 o 
   3  12   7        6.59       -2.54     13.81 o 
   4  12   7        0.03        2.74     15.68 o 
  -6  13   7        4.54       -0.89     17.49 o 
  -5  13   7        0.13       -4.04     15.79 o 
  -4  13   7        1.42        5.40     14.00 o 
  -3  13   7        4.33       -6.55     14.68 o 
  -2  13   7       16.18       32.83     11.98 o 
  -1  13   7        6.09       -3.55     13.93 o 
   0  13   7       15.14       14.45     13.42 o 
   1  13   7        0.20       11.60     12.62 o 
   2  13   7        0.89       -3.52     13.72 o 
   3  13   7        1.76      -15.90     15.90 o 
   4  13   7        3.66       17.92     17.08 o 
  -5  14   7        0.01       10.69     15.80 o 
  -4  14   7       19.14       45.48     14.95 o 
  -3  14   7       24.23       32.75     14.76 o 
  -2  14   7        4.54        7.06     13.14 o 
  -1  14   7       11.96       15.72      4.48 o 
   0  14   7        5.58       38.17     13.15 o 
   1  14   7       34.24       35.33     14.92 o 
   2  14   7       73.61       82.10      5.84 o 
   3  14   7        0.11        2.66     15.78 o 
  -5  15   7        4.02        0.53     16.40 o 
  -4  15   7       11.98       11.42     15.62 o 
  -3  15   7        3.50       22.55     13.28 o 
  -2  15   7        5.43       -5.77     14.72 o 
  -1  15   7       19.63       17.00     14.66 o 
   0  15   7        0.12      -15.08     15.08 o 
   1  15   7       34.47       43.24     16.54 o 
   2  15   7        5.98       -9.78     16.99 o 
   3  15   7        1.91       -9.98     16.06 o 
  -4  16   7        0.01       -9.13     17.64 o 
  -3  16   7       12.14       27.74     15.88 o 
  -2  16   7        0.00       -4.94     15.14 o 
  -1  16   7        1.43      -16.35     16.35 o 
   0  16   7        0.07      -15.51     15.51 o 
   1  16   7        1.28      -14.84     15.46 o 
   2  16   7        9.33      -18.48     18.48 o 
  -3  17   7        0.74       -7.51     15.70 o 
  -2  17   7        0.33       -0.44      4.79 o 
  -1  17   7        0.07       16.16     14.33 o 
   0  17   7        0.09        1.60     15.45 o 
   1  17   7        3.26        2.73     16.20 o 
   2  17   7        1.49       -9.14     16.84 o 
  -2  18   7        2.54      -14.77     16.05 o 
  -1  18   7        0.00      -18.88     18.88 o 
   0  18   7        0.08      -17.25     17.25 o 
   1  18   7        2.24       -1.80     16.38 o 
  -7   0   8        4.47        3.68     15.45 o 
  -6   0   8        0.43        3.57     16.08 o 
  -5   0   8       72.86       72.61      5.04 o 
  -4   0   8       48.87       29.73     14.69 o 
  -3   0   8       66.39       71.88      4.17 o 
  -2   0   8        2.53      -10.91     10.91 o 
  -1   0   8       34.79       10.23     10.74 o 
   0   0   8      455.36      449.57     17.10 o 
   1   0   8      391.45      376.21     11.84 o 
   2   0   8       31.96       -6.87     14.60 o 
   3   0   8      403.12      388.40     16.07 o 
   4   0   8        6.15       -5.39     13.42 o 
   5   0   8       45.02       17.91     16.34 o 
  -7   1   8        0.76      -10.83     16.78 o 
  -6   1   8        2.83       17.71     13.25 o 
  -5   1   8        7.77       24.67     13.28 o 
  -4   1   8        0.00      -11.58     11.58 o 
  -3   1   8       57.76       65.95      3.98 o 
  -2   1   8        2.07       -3.97     10.39 o 
  -1   1   8        2.50        2.68      9.90 o 
   0   1   8       80.74       86.61      4.22 o 
   1   1   8        3.45       -0.73     11.17 o 
   2   1   8       86.69       81.21      4.69 o 
   3   1   8      121.75      116.57      5.49 o 
   4   1   8       56.42       62.25      5.11 o 
   5   1   8       10.13       16.95     15.87 o 
  -7   2   8        0.37       -8.49     16.04 o 
  -6   2   8        2.78        5.75     15.33 o 
  -5   2   8        0.06        8.87     12.13 o 
  -4   2   8       12.03       16.36     11.19 o 
  -3   2   8      213.67      204.30      7.19 o 
  -2   2   8      155.44      154.78      4.88 o 
  -1   2   8        3.86        1.95     10.35 o 
   0   2   8        0.39        0.13      9.98 o 
   1   2   8      343.71      293.55     12.50 o 
   2   2   8       82.57       76.39      4.77 o 
   3   2   8       30.54       32.74     13.91 o 
   4   2   8       32.33       20.42     15.57 o 
   5   2   8        1.53       -2.70     14.71 o 
  -7   3   8        0.28        0.16     16.67 o 
  -6   3   8       13.01       -3.86     15.15 o 
  -5   3   8       26.46       30.86     14.50 o 
  -4   3   8        7.98        8.22     10.33 o 
  -3   3   8      156.29      145.78      5.10 o 
  -2   3   8        0.06       12.33     10.07 o 
  -1   3   8       28.04       28.24     11.77 o 
   0   3   8       70.80       65.53      3.90 o 
   1   3   8        3.47      -12.17     12.17 o 
   2   3   8        0.57      -10.35     12.89 o 
   3   3   8      170.31      175.43      5.88 o 
   4   3   8        7.74       20.76     15.14 o 
   5   3   8        8.64       -2.05     16.80 o 
  -7   4   8        0.29       12.69     15.88 o 
  -6   4   8        8.64       -4.99     15.70 o 
  -5   4   8        7.20        6.18     13.61 o 
  -4   4   8       28.05       17.11     13.52 o 
  -3   4   8       57.76       51.03      4.16 o 
  -2   4   8      188.09      214.84      8.19 o 
  -1   4   8       47.47       47.87      3.75 o 
   0   4   8      179.98      167.59      6.00 o 
   1   4   8        0.14        0.73     11.52 o 
   2   4   8       41.25       12.18     14.59 o 
   3   4   8       26.00       17.70     13.93 o 
   4   4   8       73.02       60.93     18.63 o 
   5   4   8       29.65       42.39     15.09 o 
  -7   5   8        7.68       10.33     17.18 o 
  -6   5   8        8.49       -1.79     14.84 o 
  -5   5   8        6.65        8.99     13.76 o 
  -4   5   8       57.32       71.60      4.54 o 
  -3   5   8       30.57       29.19      3.82 o 
  -2   5   8        0.01      -11.07     11.07 o 
  -1   5   8       22.34        9.36     12.35 o 
   0   5   8        1.69       -7.01     10.77 o 
   1   5   8       81.39       73.74      4.53 o 
   2   5   8      345.75      344.89     13.01 o 
   3   5   8        2.49       18.39     12.71 o 
   4   5   8       93.71      110.19      5.73 o 
   5   5   8        2.65       -1.08     17.70 o 
  -7   6   8        1.58       22.22     16.68 o 
  -6   6   8       10.80       23.41     16.36 o 
  -5   6   8        5.60       17.57     13.42 o 
  -4   6   8        6.56        8.99     13.43 o 
  -3   6   8        1.24        4.03     11.22 o 
  -2   6   8       34.03       35.88      3.78 o 
  -1   6   8       54.29       39.80     12.57 o 
   0   6   8       12.23        2.18     11.54 o 
   1   6   8        7.57        6.84     12.45 o 
   2   6   8       30.11        8.85     14.29 o 
   3   6   8       18.89       11.15     14.08 o 
   4   6   8        5.42       -5.12     16.02 o 
   5   6   8        0.56      -10.79     14.57 o 
  -7   7   8        0.01        1.22     18.23 o 
  -6   7   8        0.08        9.75     15.01 o 
  -5   7   8        1.41      -14.73     14.73 o 
  -4   7   8       18.29        1.52     14.07 o 
  -3   7   8        4.55       -0.04     12.56 o 
  -2   7   8        1.60      -11.70     11.70 o 
  -1   7   8       24.59       32.16     13.53 o 
   0   7   8        0.03        0.30     10.62 o 
   1   7   8        0.34      -11.61     11.61 o 
   2   7   8       71.85       81.39      4.78 o 
   3   7   8        0.80       17.64     12.19 o 
   4   7   8        2.71        4.97     13.29 o 
   5   7   8        0.57       12.54     15.77 o 
  -7   8   8        0.01       36.76     15.75 o 
  -6   8   8       37.33       -0.64     19.17 o 
  -5   8   8        2.72        8.52     15.78 o 
  -4   8   8        0.02      -14.53     14.53 o 
  -3   8   8        0.59       -8.95     12.58 o 
  -2   8   8        4.05        7.19     11.74 o 
  -1   8   8      239.73      226.93      9.97 o 
   0   8   8       91.15       99.84      4.61 o 
   1   8   8        0.25        0.16     12.27 o 
   2   8   8        3.63        0.40     12.27 o 
   3   8   8        0.88        6.95     14.72 o 
   4   8   8       16.01       28.20     16.82 o 
   5   8   8       28.13       39.49     16.28 o 
  -6   9   8        0.98        0.05     17.10 o 
  -5   9   8        3.08        0.35     14.22 o 
  -4   9   8        0.15       -1.72     13.90 o 
  -3   9   8        1.88       27.65     11.82 o 
  -2   9   8       10.82       23.72     12.59 o 
  -1   9   8        3.22       22.67     12.07 o 
   0   9   8        4.30       17.45     11.74 o 
   1   9   8      126.10      128.22      5.21 o 
   2   9   8        1.07      -13.10     13.10 o 
   3   9   8      126.68      131.69      6.21 o 
   4   9   8        9.58       45.36     13.97 o 
  -6  10   8        1.41       14.28     15.21 o 
  -5  10   8        1.38       -8.04     15.31 o 
  -4  10   8        6.58       -1.79     14.44 o 
  -3  10   8        1.08      -13.17     13.33 o 
  -2  10   8        0.55      -12.08     12.08 o 
  -1  10   8        8.17        9.05     13.95 o 
   0  10   8        7.05        5.13     13.40 o 
   1  10   8       24.89       33.29     12.91 o 
   2  10   8       14.11       18.14     14.99 o 
   3  10   8        0.03       -9.96     14.47 o 
   4  10   8        7.10       -6.27     15.37 o 
  -6  11   8        2.77      -16.45     18.39 o 
  -5  11   8       11.04        3.51     15.61 o 
  -4  11   8        1.00        3.18     14.60 o 
  -3  11   8       23.79       34.88     15.95 o 
  -2  11   8        0.00       -9.64     13.32 o 
  -1  11   8       13.82       15.68     14.47 o 
   0  11   8        9.79        8.07     13.93 o 
   1  11   8       19.77        3.47     15.61 o 
   2  11   8        1.03        6.60     12.82 o 
   3  11   8       13.83       -0.91     16.25 o 
   4  11   8        0.28       -0.82     17.13 o 
  -5  12   8        0.43       -1.66     15.06 o 
  -4  12   8        2.13        3.32     15.23 o 
  -3  12   8        0.97       -2.79     14.75 o 
  -2  12   8        0.65       -3.29     12.80 o 
  -1  12   8      187.54      198.34      7.06 o 
   0  12   8        5.75       21.10     12.65 o 
   1  12   8       24.08       28.44      4.62 o 
   2  12   8        0.00       13.88     14.58 o 
   3  12   8        2.53      -12.06     16.51 o 
  -5  13   8        0.24       -1.78     15.93 o 
  -4  13   8       10.58        5.66     15.76 o 
  -3  13   8        0.63       -7.67     14.00 o 
  -2  13   8       17.16       23.57     15.38 o 
  -1  13   8        0.18       -4.72     14.69 o 
   0  13   8        1.53      -15.96     15.96 o 
   1  13   8        3.77      -10.99     15.04 o 
   2  13   8       12.91       11.16     15.57 o 
   3  13   8       12.69        5.09     16.54 o 
  -5  14   8        2.54      -18.96     18.96 o 
  -4  14   8        3.06      -17.24     17.24 o 
  -3  14   8        4.98       17.30     15.79 o 
  -2  14   8        6.14       -0.87     15.54 o 
  -1  14   8       14.92       -2.02     15.95 o 
   0  14   8       19.96       22.81      4.91 o 
   1  14   8       21.79       43.01     16.04 o 
   2  14   8        1.13       30.18     14.39 o 
   3  14   8        7.38       13.97     16.46 o 
  -4  15   8        1.93       16.00     15.51 o 
  -3  15   8        0.61       -7.39     15.69 o 
  -2  15   8        6.01        7.96     15.50 o 
  -1  15   8        7.55       22.00     14.66 o 
   0  15   8        0.01        0.38     15.50 o 
   1  15   8        0.66       -8.41     15.21 o 
   2  15   8        0.93       -8.86     16.02 o 
  -3  16   8        2.42        1.57     16.80 o 
  -2  16   8       11.45       -1.92     16.44 o 
  -1  16   8        0.03       -6.33     15.88 o 
   0  16   8       29.57       43.73      5.59 o 
   1  16   8       28.68       43.46     19.17 o 
  -2  17   8        4.89       32.92     16.69 o 
  -1  17   8        3.67        3.07     15.73 o 
   0  17   8        0.07       -1.97     17.06 o 
  -7   1   9        0.20       -0.87     17.04 o 
  -6   1   9       31.98       28.54     18.08 o 
  -5   1   9        4.99       21.82     13.03 o 
  -4   1   9        0.82      -12.41     12.41 o 
  -3   1   9       74.39       41.37     14.63 o 
  -2   1   9        5.31       11.29     12.25 o 
  -1   1   9       51.69       46.96      4.00 o 
   0   1   9        0.01       -4.64     12.19 o 
   1   1   9        7.22        9.03     12.18 o 
   2   1   9       12.67        7.69     14.48 o 
   3   1   9        1.71       -3.50     13.64 o 
   4   1   9        1.42      -12.57     15.40 o 
   5   1   9       25.49       42.94     16.93 o 
  -7   2   9        6.31      -19.55     19.55 o 
  -6   2   9        2.20       31.54     15.27 o 
  -5   2   9        1.48      -14.17     14.17 o 
  -4   2   9       17.42       12.65     14.14 o 
  -3   2   9      197.39      207.48      7.16 o 
  -2   2   9        0.17        6.60      9.92 o 
  -1   2   9      189.26      193.02      5.72 o 
   0   2   9        5.61        8.09     10.63 o 
   1   2   9       20.42       -7.48     13.34 o 
   2   2   9      245.75      248.40     10.78 o 
   3   2   9        0.49       18.17     12.30 o 
   4   2   9        0.04        6.99     14.99 o 
  -7   3   9        4.08       25.95     18.38 o 
  -6   3   9        0.06       -2.04     16.23 o 
  -5   3   9        3.67       25.99     13.17 o 
  -4   3   9        0.92        0.34     12.16 o 
  -3   3   9       10.15       26.60     12.88 o 
  -2   3   9       97.93       87.52      4.69 o 
  -1   3   9        6.11       15.46     11.44 o 
   0   3   9       30.02       29.32      4.03 o 
   1   3   9        9.05       10.89     12.30 o 
   2   3   9        8.78       -5.17     13.28 o 
   3   3   9        0.47        7.45     12.93 o 
   4   3   9        7.64       17.90     15.50 o 
  -7   4   9       13.32       19.26     17.88 o 
  -6   4   9        9.81       22.66     15.50 o 
  -5   4   9       10.22       15.39     14.99 o 
  -4   4   9        0.00      -12.16     13.22 o 
  -3   4   9        9.59       27.29     12.11 o 
  -2   4   9       53.29       49.58      4.26 o 
  -1   4   9        0.00       24.02      9.47 o 
   0   4   9       59.15       48.89      4.37 o 
   1   4   9       44.44       43.33      4.50 o 
   2   4   9       29.46       12.34     15.42 o 
   3   4   9        7.56       19.29     13.98 o 
   4   4   9       14.91        4.83     15.70 o 
  -7   5   9        0.00       45.11     17.21 o 
  -6   5   9        7.89       26.62     14.19 o 
  -5   5   9        0.13        0.19     14.56 o 
  -4   5   9       10.19       31.70     12.71 o 
  -3   5   9        0.18        5.41     11.59 o 
  -2   5   9       31.43       40.52      4.20 o 
  -1   5   9       10.01       15.31     11.88 o 
   0   5   9        0.01       14.18     11.39 o 
   1   5   9        0.77        0.55     11.05 o 
   2   5   9       27.85       31.96     15.61 o 
   3   5   9        4.21       10.58     13.90 o 
   4   5   9        1.54       13.87     16.00 o 
  -6   6   9        8.73       23.01     17.79 o 
  -5   6   9        4.45        8.12     15.12 o 
  -4   6   9       23.29       27.79     13.24 o 
  -3   6   9        8.20       21.79     12.27 o 
  -2   6   9      108.97      111.80      5.85 o 
  -1   6   9       28.19       31.83     13.20 o 
   0   6   9       11.85       -2.57     13.35 o 
   1   6   9        1.03      -10.26     12.70 o 
   2   6   9       23.43       27.30     14.91 o 
   3   6   9       46.92       51.27     17.36 o 
   4   6   9       16.72       14.00     16.77 o 
  -6   7   9        0.77       -6.59     16.99 o 
  -5   7   9       10.70        5.63     13.86 o 
  -4   7   9        0.01       -9.15     13.70 o 
  -3   7   9        1.70        9.16     12.53 o 
  -2   7   9        2.98       -7.52     12.77 o 
  -1   7   9        3.52       22.54     10.52 o 
   0   7   9       70.54       81.14      4.81 o 
   1   7   9       24.01        7.51     12.91 o 
   2   7   9        4.29        7.96     14.25 o 
   3   7   9        0.61        3.56     14.93 o 
   4   7   9        1.37        8.79     15.64 o 
  -6   8   9        0.03      -14.46     15.91 o 
  -5   8   9        3.63        1.87     17.32 o 
  -4   8   9        0.00      -14.08     14.08 o 
  -3   8   9        1.60        6.42     14.15 o 
  -2   8   9       36.29       27.27     13.80 o 
  -1   8   9        5.07        0.30     12.43 o 
   0   8   9        5.02      -14.46     14.46 o 
   1   8   9        8.53       -4.38     13.49 o 
   2   8   9       29.60       45.08     14.23 o 
   3   8   9        6.72       41.72     14.51 o 
   4   8   9        1.38       18.40     16.61 o 
  -6   9   9        5.25      -11.85     18.64 o 
  -5   9   9        0.05        3.48     15.97 o 
  -4   9   9       10.85       32.40     14.09 o 
  -3   9   9       14.41       15.26     14.17 o 
  -2   9   9        1.00       18.63     12.65 o 
  -1   9   9        0.34      -14.49     14.49 o 
   0   9   9       18.79        3.01     13.41 o 
   1   9   9        3.31      -13.30     14.45 o 
   2   9   9        1.59       -7.78     14.34 o 
   3   9   9        7.52       10.49     15.51 o 
  -5  10   9       16.94       28.21     16.15 o 
  -4  10   9        1.19       19.21     13.83 o 
  -3  10   9       10.43       30.99     12.65 o 
  -2  10   9       89.48       91.58      5.44 o 
  -1  10   9        0.21       10.94     12.07 o 
   0  10   9       11.97        9.86     13.75 o 
   1  10   9       13.95       -0.89     15.20 o 
   2  10   9        0.92       20.83     13.71 o 
   3  10   9       52.53       61.93      5.74 o 
  -5  11   9        0.53        8.75     15.19 o 
  -4  11   9        0.27      -15.23     15.23 o 
  -3  11   9        0.94       23.83     14.23 o 
  -2  11   9        2.54       23.27     12.89 o 
  -1  11   9       28.85       15.67     15.26 o 
   0  11   9        0.66      -15.81     15.81 o 
   1  11   9        3.57       13.96     14.10 o 
   2  11   9        2.68       20.60     13.63 o 
   3  11   9        0.00       -5.29     15.91 o 
  -5  12   9        4.73      -15.04     16.75 o 
  -4  12   9       25.14       30.27     16.92 o 
  -3  12   9        1.25        9.25     13.25 o 
  -2  12   9        0.41      -16.56     16.56 o 
  -1  12   9        1.41       -4.05     15.88 o 
   0  12   9       25.33      -10.33     16.14 o 
   1  12   9        6.23      -15.96     16.16 o 
   2  12   9       13.41       22.00     16.52 o 
  -4  13   9        1.24       -1.84     16.22 o 
  -3  13   9        0.17      -16.08     16.08 o 
  -2  13   9        0.00      -15.80     15.80 o 
  -1  13   9       10.50       11.84     16.26 o 
   0  13   9        0.00      -17.38     17.38 o 
   1  13   9        2.81        5.84     16.66 o 
   2  13   9        0.27        0.59     16.12 o 
  -4  14   9       10.63       29.98     14.69 o 
  -3  14   9        1.87       22.44     15.98 o 
  -2  14   9        4.14       14.09     15.01 o 
  -1  14   9        0.07      -16.98     16.98 o 
   0  14   9        3.19      -17.36     17.36 o 
   1  14   9       18.65       35.71     15.88 o 
  -3  15   9        0.16        0.84     15.29 o 
  -2  15   9        3.07       -0.93     17.46 o 
  -1  15   9        0.92        8.86     15.38 o 
   0  15   9        7.02       14.44     17.60 o 
  -6   0  10        0.17       25.43     14.67 o 
  -5   0  10        6.51      -12.09     15.26 o 
  -4   0  10       25.55       29.49     14.29 o 
  -3   0  10       44.36       48.75      4.56 o 
  -2   0  10        1.61       -1.63     13.15 o 
  -1   0  10       14.85       22.23     13.83 o 
   0   0  10       96.98      112.35      5.20 o 
   1   0  10      140.72      141.73      5.93 o 
   2   0  10       20.44       20.06     14.60 o 
   3   0  10        2.32       16.92     14.09 o 
   4   0  10        3.66      -18.51     18.51 o 
  -6   1  10        0.02       11.89     14.96 o 
  -5   1  10        3.05       10.53     14.98 o 
  -4   1  10        4.42       18.21     14.13 o 
  -3   1  10        3.81       13.05     11.82 o 
  -2   1  10        0.01        3.18     11.07 o 
  -1   1  10        2.39       10.84     11.30 o 
   0   1  10       23.72       -8.08     14.41 o 
   1   1  10        0.92      -14.88     14.88 o 
   2   1  10       21.96       15.02     15.07 o 
   3   1  10        3.58        9.09     15.30 o 
   4   1  10       16.34       19.67     16.71 o 
  -6   2  10        0.15      -17.26     17.26 o 
  -5   2  10        2.58        2.25     15.42 o 
  -4   2  10        3.07        8.14     12.83 o 
  -3   2  10        3.07      -13.61     13.61 o 
  -2   2  10        1.99       16.20     11.43 o 
  -1   2  10       25.35       33.16      4.22 o 
   0   2  10       23.90       25.22     12.15 o 
   1   2  10        1.57        3.74     14.53 o 
   2   2  10        3.15       -3.71     14.53 o 
   3   2  10        1.41      -11.89     16.71 o 
   4   2  10        7.90       19.81     16.52 o 
  -6   3  10        0.67       26.02     13.76 o 
  -5   3  10        4.01        7.59     15.09 o 
  -4   3  10       12.17      -11.32     14.16 o 
  -3   3  10        1.59       -4.08      4.08 o 
  -2   3  10        1.40      -11.88     11.93 o 
  -1   3  10        4.43        0.09     13.39 o 
   0   3  10       22.71       13.37     14.29 o 
   1   3  10        0.17      -11.00     13.61 o 
   2   3  10       18.29        1.25     14.83 o 
   3   3  10        0.32        0.87     13.39 o 
   4   3  10       26.61       36.60     18.00 o 
  -6   4  10        0.39       18.64     17.30 o 
  -5   4  10        0.25       -7.21     15.87 o 
  -4   4  10        5.46        9.15     13.81 o 
  -3   4  10        9.33       20.18     14.93 o 
  -2   4  10        0.73       14.58     12.85 o 
  -1   4  10       40.07       29.97     14.86 o 
   0   4  10       23.46       32.76     14.04 o 
   1   4  10      106.34      118.35      5.65 o 
   2   4  10        1.84       14.88     13.48 o 
   3   4  10       13.57       33.90     15.08 o 
  -6   5  10        1.14        0.81     14.82 o 
  -5   5  10        0.09        3.61     15.14 o 
  -4   5  10        0.38       -6.70     14.55 o 
  -3   5  10       52.30        3.08     17.21 o 
  -2   5  10        0.33       -1.44     12.72 o 
  -1   5  10        2.75       -4.94     12.12 o 
   0   5  10        2.32       -5.19     13.00 o 
   1   5  10       19.17       30.19     14.63 o 
   2   5  10        8.86       12.60     15.64 o 
   3   5  10       18.77        3.30     18.01 o 
  -6   6  10        0.41        6.37     16.90 o 
  -5   6  10        0.03        8.32     14.11 o 
  -4   6  10       23.04       32.46     15.73 o 
  -3   6  10       30.90       37.71     13.95 o 
  -2   6  10        4.42        4.11     13.00 o 
  -1   6  10        8.07       22.51     13.38 o 
   0   6  10        3.12       34.71     11.94 o 
   1   6  10       31.58       38.82     14.59 o 
   2   6  10       11.88        9.86     15.18 o 
   3   6  10       15.95       38.53     15.17 o 
  -6   7  10        0.08      -10.82     18.67 o 
  -5   7  10        0.52       13.75     15.86 o 
  -4   7  10        8.91       37.70     14.75 o 
  -3   7  10       11.53       -7.91     15.57 o 
  -2   7  10        0.13       12.65     14.04 o 
  -1   7  10        2.16      -10.98     13.15 o 
   0   7  10        0.02      -13.85     13.85 o 
   1   7  10        2.66        0.15     15.30 o 
   2   7  10        2.58       38.76     12.80 o 
   3   7  10        4.62        8.65     16.48 o 
  -5   8  10        1.79       20.76     16.96 o 
  -4   8  10        4.38       23.02     13.84 o 
  -3   8  10        9.36        5.37     14.60 o 
  -2   8  10        0.12       -7.70     14.78 o 
  -1   8  10       70.51       76.32      5.40 o 
   0   8  10       28.80       49.08     14.83 o 
   1   8  10        0.27       -4.60     13.73 o 
   2   8  10       23.41       39.24     15.48 o 
   3   8  10        5.01      -12.06     19.11 o 
  -5   9  10        0.00       13.36     16.39 o 
  -4   9  10        2.11      -17.57     17.57 o 
  -3   9  10        2.49       23.33     14.77 o 
  -2   9  10       11.81       22.64     14.58 o 
  -1   9  10        0.88        1.15     15.27 o 
   0   9  10        3.60       23.22     13.66 o 
   1   9  10       12.20       45.36     15.47 o 
   2   9  10       16.86        2.54     16.80 o 
  -5  10  10        4.03       10.04     17.26 o 
  -4  10  10        0.00       10.54     16.22 o 
  -3  10  10        0.02        6.90     15.13 o 
  -2  10  10       21.01       29.71     15.08 o 
  -1  10  10       11.69       22.12     15.63 o 
   0  10  10        4.85      -14.25     14.25 o 
   1  10  10        4.08       15.75     16.31 o 
   2  10  10        2.12       28.79     15.65 o 
  -4  11  10        2.19        0.46     16.40 o 
  -3  11  10        3.52       -0.94     16.81 o 
  -2  11  10        3.27       17.85     15.17 o 
  -1  11  10        0.14       21.27     14.00 o 
   0  11  10        0.04       28.26     14.24 o 
   1  11  10        0.44      -17.14     17.14 o 
   2  11  10       13.70       13.87     16.67 o 
  -4  12  10        0.27      -17.39     17.39 o 
  -3  12  10        0.74       18.31     13.93 o 
  -2  12  10       15.44       40.94     16.53 o 
  -1  12  10        1.14       10.43     16.38 o 
   0  12  10        8.54       -7.66     16.52 o 
   1  12  10        2.44       15.88     16.68 o 
  -3  13  10        0.15       -2.09     17.56 o 
  -2  13  10        9.29       54.60     15.81 o 
  -1  13  10        0.66       26.50     14.97 o 
   0  13  10        1.17        1.65     16.73 o 
  -5   1  11        0.73       19.59     15.74 o 
  -4   1  11       10.39       14.04     15.03 o 
  -3   1  11       13.33       30.60     13.61 o 
  -2   1  11        1.73       16.43     11.80 o 
  -1   1  11       20.64        9.00     14.42 o 
   0   1  11       27.66        7.82     16.29 o 
   1   1  11        5.70      -16.42     16.42 o 
   2   1  11        4.16       29.84     13.63 o 
   3   1  11       11.54        7.90     16.13 o 
  -5   2  11        1.41      -18.01     18.01 o 
  -4   2  11       35.07       15.80     16.89 o 
  -3   2  11        2.03        1.70     12.83 o 
  -2   2  11        0.19      -12.77     12.77 o 
  -1   2  11        2.70       -4.48     13.62 o 
   0   2  11        6.76        9.52     13.77 o 
   1   2  11       14.73       11.94     14.94 o 
   2   2  11       46.76       43.57     18.07 o 
  -5   3  11        2.81      -10.97     16.12 o 
  -4   3  11       23.54       31.26     15.61 o 
  -3   3  11       23.85        6.21     15.57 o 
  -2   3  11        0.02      -14.07     14.07 o 
  -1   3  11       12.66       17.06     14.71 o 
   0   3  11        8.12        4.63     13.48 o 
   1   3  11       32.71       37.49     15.04 o 
   2   3  11        1.81        9.41     16.18 o 
  -5   4  11       13.84       28.89     17.87 o 
  -4   4  11       30.03       -0.32     18.18 o 
  -3   4  11        1.78       21.08     14.32 o 
  -2   4  11        6.92       -7.59     13.85 o 
  -1   4  11        0.00       12.36     14.53 o 
   0   4  11        5.79       -0.51     13.94 o 
   1   4  11        0.00       21.99     14.66 o 
   2   4  11       16.82       11.79     16.45 o 
  -5   5  11        1.97       -7.72     16.41 o 
  -4   5  11        1.97       18.03     15.32 o 
  -3   5  11       16.13        3.12     16.55 o 
  -2   5  11        3.54       -2.79     14.92 o 
  -1   5  11        9.39        4.41     14.71 o 
   0   5  11        0.19        5.90     13.44 o 
   1   5  11       15.71        4.16     17.86 o 
   2   5  11        1.25       -1.50     14.60 o 
  -5   6  11        6.59       28.33     14.41 o 
  -4   6  11        2.31      -10.59     15.06 o 
  -3   6  11        3.35       -5.20     16.18 o 
  -2   6  11       16.65       23.40     14.56 o 
  -1   6  11        2.48       -3.41     13.05 o 
   0   6  11        1.39       -0.74     15.38 o 
   1   6  11        6.21        1.49     15.88 o 
   2   6  11        0.35        6.50     16.00 o 
  -4   7  11        4.01       13.09     15.74 o 
  -3   7  11        3.68       20.29     14.61 o 
  -2   7  11       21.06       -2.17     16.90 o 
  -1   7  11        4.33      -12.33     14.76 o 
   0   7  11        3.39       10.26     15.16 o 
   1   7  11        0.10      -16.26     16.26 o 
   2   7  11        0.02        4.24     16.23 o 
  -4   8  11        0.03      -16.24     16.24 o 
  -3   8  11        1.39      -17.89     17.89 o 
  -2   8  11        1.92      -17.32     17.32 o 
  -1   8  11        1.37        3.85     14.76 o 
   0   8  11        2.46        1.72     14.98 o 
   1   8  11        9.56        7.38     16.57 o 
  -4   9  11        1.73       17.68     15.00 o 
  -3   9  11        0.21       -2.80     15.29 o 
  -2   9  11        3.84       21.80     16.09 o 
  -1   9  11        4.19       -3.01     16.17 o 
   0   9  11        0.01       13.20     15.55 o 
   1   9  11        2.58      -10.59     18.13 o 
  -3  10  11        0.00       -1.00     17.87 o 
  -2  10  11        6.40       -6.51     16.32 o 
  -1  10  11        0.41        3.85     16.66 o 
   0  10  11        1.78      -10.26     16.99 o 
  -2  11  11       16.68       24.56     16.37 o 
  -1  11  11        0.01      -10.16     16.17 o 
  -4   0  12        2.65       10.01     15.42 o 
  -3   0  12        2.30       14.13     14.73 o 
  -2   0  12        4.70       27.16     13.90 o 
  -1   0  12        1.29       13.66     15.45 o 
   0   0  12        7.12      -17.77     17.77 o 
   1   0  12       16.48      -16.69     16.69 o 
  -4   1  12        2.61      -15.87     15.87 o 
  -3   1  12        0.11        7.08     16.27 o 
  -2   1  12       10.48       24.80     14.87 o 
  -1   1  12        1.14       27.08     14.72 o 
   0   1  12        0.05        4.98     15.76 o 
   1   1  12        9.59       -8.75     15.66 o 
  -4   2  12        1.66       17.44     14.11 o 
  -3   2  12        0.73        2.86     15.21 o 
  -2   2  12        0.36       -7.76     17.37 o 
  -1   2  12        1.48      -15.71     15.71 o 
   0   2  12        0.00        0.34     16.45 o 
   1   2  12        0.38        1.06     13.83 o 
  -4   3  12        3.96       21.81     16.92 o 
  -3   3  12        7.07       -5.21     15.85 o 
  -2   3  12       15.44        5.89     16.41 o 
  -1   3  12        4.76      -13.74     18.67 o 
   0   3  12        1.91       14.50     14.79 o 
   1   3  12       12.52        0.41     17.03 o 
  -4   4  12        0.35        1.79     16.38 o 
  -3   4  12        7.95        2.81     16.07 o 
  -2   4  12        0.36       11.03     14.23 o 
  -1   4  12        5.28        7.89     12.96 o 
   0   4  12        2.74        6.63     14.67 o 
   1   4  12       12.06       23.48     17.02 o 
  -3   5  12       16.24       29.26     13.68 o 
  -2   5  12        0.49       18.01     15.00 o 
  -1   5  12        2.24      -16.44     16.44 o 
   0   5  12        2.14       -8.94     16.48 o 
  -3   6  12        1.31        9.13     15.47 o 
  -2   6  12        0.00       -8.61     15.07 o 
  -1   6  12        5.45        2.39     18.28 o 
   0   6  12        0.20       -8.04     17.35 o 
  -2   7  12        2.29      -14.98     16.27 o 
  -1   7  12        0.47      -17.93     17.93 o 
                                                 
